# Supplementary material for: Pharmacophylogenetic relationships of genus Dracocephalum and its related genera based on multifaceted analysis
Source: Front Pharmacol. 2024 Oct 3;15:1449426. doi: 10.3389/fphar.2024.1449426 (PMC11484080; doi:10.3389/fphar.2024.1449426)
Supplement: Supplementary file 1 [file Table2.xlsx]

## Sheet: Sheet2
Species	Traditional therapeutic applications	Classify
D. argunense	gastritis	gastrointestinal diseases
	hepatitis	liver and gall bladder diseases
	pulmonary phthisis	respiratory diseases
D. austriacum	Stop bleeding, granulation promoting (wound healingremedy), decrease inflammation	other diseases
D. bipinnatum	Relieve cough and asthma	respiratory diseases
	clear heat	other diseases
D. botryoides	regulate the stomach and harmoniz the middle	gastrointestinal diseases
	Hepatoprotective	liver and gall bladder diseases
D. bullatum	Secure the foetus	gynecological diseases
D. calophyllum	stomach heat	gastrointestinal diseases
	Liver heat	liver and gall bladder diseases
	lung heat	respiratory diseases
	prurigo rheumatism	dermatological diseases
	stop bleeding, heal sore, eliminate dampness and relieve itching, dizziness, visceral pus, hematochezia, hematuria, edema and ascites	other diseases
D. discolor	Relieve cough and asthma	respiratory diseases
	clear heat	other diseases
D. diversifolium	Relieve cough and asthma	respiratory diseases
	clear heat	other diseases
D. foetidum	Oral cavity diseases	ears, throat, mouth, and eyes illness
	fever	cold and fever
	rheumatic edema, and wounds, suppurative diseases, prevent bacterial and fungal infections	other diseases
D. forrestii	stomach heat	gastrointestinal diseases
	Liver heat	liver and gall bladder diseases
	lung heat	respiratory diseases
	prurigo rheumatism	dermatological diseases
	stop bleeding, heal sore, eliminate dampness and relieve itching, dizziness, visceral pus, hematochezia, hematuria, edema and ascites	other diseases
D. fruticulosum	stomach heat, stomach spasm, stomach bleeding, dysentery	gastrointestinal diseases
	jaundice, liver heat, hepatitis	liver and gall bladder diseases
	cold	cold and fever
	sore throat	ears, throat, mouth, and eyes illness
	cough	respiratory diseases
	food poisoning, green leg disease, clearing heat and drying dampness,cool blood and stopping bleeding, wound healing, headache	other diseases
D. grandiflorum	Expelling phlegm and relieving asthma	respiratory diseases
	clearing heat and detoxification	other diseases
D.heterophyllum	liver heat, jaundice	liver and gall bladder diseases
	goiter and tumor, mouth ulcers, web-eye	ears, throat, mouth, and eyes illness
	cough, chronic bronchitis	respiratory diseases
	hypertension	cardiovascular diseases
	clear heat and headache	other diseases
D. imberbe	Expelling phlegm and relieving asthma	respiratory diseases
	clearing heat and detoxification	other diseases
D. integrifolium	Expectorant, antitussive, antiasthmatic, senile chronic bronchitis	respiratory diseases
D. isabellae	stomach heat	gastrointestinal diseases
	Liver heat	liver and gall bladder diseases
	lung heat	respiratory diseases
	prurigo rheumatism	dermatological diseases
	stop bleeding, heal sore, eliminate dampness and relieve itching, dizziness, visceral pus, hematochezia, hematuria, edema and ascites	other diseases
D. komarovii	hypertension	cardiovascular diseases
	inflammatory diseases	other diseases
D. kotschyi	Stomachache	gastrointestinal diseases
	liver pain	liver and gall bladder diseases
	various cancers, headache, relieve pain	other diseases
D. moldavica	stomach heat, stomach spasm, stomach bleeding, dysentery	gastrointestinal diseases
	jaundice, liver heat, hepatitis	liver and gall bladder diseases
	fever and cold	cold and fever
	sore throat	ears, throat, mouth, and eyes illness
	cough	respiratory diseases
	food poisoning, green leg disease, clearing heat and drying dampness,cool blood and stopping bleeding, wound healing, headache, hematemesis	other diseases
D. nodulosum	Expelling phlegm and relieving asthma	respiratory diseases
	clearing heat and detoxification	other diseases
D. nutans	Cough sputum panting, chronic bronchitis	respiratory diseases
	eye swelling pain	ears, throat, mouth, and eyes illness
	hypertension	cardiovascular diseases
	dizziness, tinnitus	other diseases
D. origanoides	Expelling phlegm and relieving asthma	respiratory diseases
	clearing heat and detoxification	other diseases
D. palmatoides	Expelling phlegm and relieving asthma	respiratory diseases
	clearing heat and detoxification	other diseases
D. palmatum	Gastro-intestinal tract disorders	gastrointestinal diseases
	alcoholism	other diseases
D. paulsenii	Relieving cough, relieving asthma	respiratory diseases
	clearing heat	cold and fever
D. peregrinum	relieving cough and asthma; clear phlegm	respiratory diseases
	Clear heat and detoxicate; cooling blood and purging fire	cold and fever
D. rigidulum	jaundice	liver and gall bladder diseases
	sore throat	ears, throat, mouth, and eyes illness
	cough	respiratory diseases
	cold	cold and fever
	headache,dysentery,vomiting blood, and epistaxiscoug	other diseases
D. rupestre	Jaundice hepatitis	liver and gall bladder diseases
	sore throat	ears, throat, mouth, and eyes illness
	cough	respiratory diseases
	cold	cold and fever
	clearing heat and detoxification, cooling blood to stop bleeding, hematemesis, headache	other diseases
D. ruyschiana	stomach heat, stomach spasm, stomach bleeding, gastric ulcers, dysentery, diarrhea	gastrointestinal diseases
	jaundice, liver heat, hepatitis	liver and gall bladder diseases
	cold	cold and fever
	Sore throat, laryngitis	ears, throat, mouth, and eyes illness
	acute respiratory infection, cough	respiratory diseases
	rheumatoid arthritis	muscular or skeletal problems
	food poisoning, green leg disease, clearing heat and drying dampness,cool blood and stopping bleeding, wound healing, headache	other diseases
D. taliense	adjusting the stomach	gastrointestinal diseases
	jaundice, hepatitis	liver and gall bladder diseases
D. tanguticum	Chronic gastritis, gastric ulcer, epigastric pain	gastrointestinal diseases
	hepatitis, hepatomegaly	liver and gall bladder diseases
	cough, sputum	respiratory diseases
	ascites, edema	other diseases
D. thymiflorum	Expelling phlegm and relieving asthma	respiratory diseases
	clearing heat and detoxification	other diseases
H. ambiguus	Reducing swelling and relieving pain, clearing heat and detoxification	other diseases
H. cuspidatus	Relieve cough and asthma; clear phlegm; clear away the lung-heat, tracheitis, cough	respiratory diseases
	cold and fever	cold and fever
	bladder and kidney stones	diabetes and urological diseases
	tonsillitis	ears, throat, mouth, and eyes illness
	night sweats, relieve pain	other diseases
H. latilabiatus	colds, fever,	cold and fever
	coughing	respiratory diseases
	Heat-clearing, detoxification and anti-inflammation.	other diseases
H. macranthus	Clearing heat, detoxification and anti-inflammation	other diseases
H. officinalis	Carminative and antispasmodic stomachic	gastrointestinal diseases
	gallstones	liver and gall bladder diseases
	chronic bronchitis, asthma	respiratory diseases
	kidney stones	diabetes and urological diseases
	tonsillitis	ears, throat, mouth, and eyes illness
	night sweats; rheumatic pains, bruises, wounds, anxiety, relaxation of muscles	other diseases
L. iberica	kidney diseases	diabetes and urological diseases
	liver diseases	liver and gall bladder diseases
	cough diseases	respiratory diseases
	fever diseases	cold and fever
	stress	other diseases
L. royleana	Hepatic	liver and gall bladder diseases
	renal diseases	diabetes and urological diseases
	sedation, treatment of various nervous	other diseases
