# Supplementary material for: Pharmacophylogenetic relationships of genus Dracocephalum and its related genera based on multifaceted analysis
Source: Front Pharmacol. 2024 Oct 3;15:1449426. doi: 10.3389/fphar.2024.1449426 (PMC11484080; doi:10.3389/fphar.2024.1449426)
Supplement: Supplementary file 2 [file Table3.xlsx]

## Sheet: Monoterpene
No.	Compound name	CAS	Species	Part of plant	Reference
1	Azulenol	_	D. heterophyllum	Inflorescence	Singh et al., 2008
2	Berbenone	80-57-9	H. cuspidatus	Aerial parts	Zhou et al.,2010
3	Borneyl acetate/Bornyl acetate	5655-61-8	D. kotschyi	Flowering-aerial parts	Moridi Farimani et al., 2017
			L. iberica	Flowering-aerial parts	Nori-Shargh et al.,2009
			H. officinalis	Flowering-aerial parts	Fathiazad et al.,2011
			D. foetidum	Aerial parts	Lee et al., 2007
			L. royleana	Flowering-aerial parts	Javad et al., 2015
4	Camphor	76-22-2	D. nutans	Aerial parts	Misra et al., 1988
			H. officinalis	Flowering-aerial parts	Fathiazad et al.,2011; Guerrini et al.,2021
			D. foetidum	Aerial parts	Lee et al., 2007
			D. kotschyi	Flowering-aerial parts	Ghavam et al., 2021
5	Camphene	79-92-5	D. nutans	Aerial parts	Misra et al., 1988
			D. kotschyi	Flowering-aerial parts	Ghavam et al., 2021
			H. officinalis	Aerial parts	Stappen et al., 2015
			H. cuspidatus	Aerial parts	Zhou et al.,2010
6	Carvacrol	499-75-2	D. kotschyi	Flowering-aerial parts	Ashrafi et al., 2017
			H. ambiguus	Flowering-aerial parts	Suleimen et al.,2015
			L. royleana	Flowering-aerial parts	Javad et al., 2015;Ghannadi et al., 2010
			D. moldavica	Whole herbs	Kakasy et al., 2006
7	Carvone	99-49-0	D. peregrinum	_	Suleimen et al., 2017
			D. kotschyi	Flowering-aerial parts	Moridi Farimani et al., 2017
			H. officinalis	Flowering-aerial parts	Guerrini et al.,2021
8	carvotanacetone	499-71-8	H. officinalis	Flowering-aerial parts	Guerrini et al.,2021
9	Carveol	99-48-9	D. kotschyi	Flowering-aerial parts	Ghavam et al., 2021
10	Chrysanthenone	473-06-3	D. heterophyllum	Aerial parts	Zhang et al., 2008
11	Citronellal	106-23-0	D. moldavica	Aerial parts	Fattahi et al., 2021
		5949-05-3	D. heterophyllum	Leaves and inflorescence, Aerial parts	Singh et al., 2008; Stappen et al., 2015
12	Citronellol	106-22-9	D. heterophyllum	Leaves and inflorescence, Aerial parts	Singh et al., 2008; Stappen et al., 2015
13	Citronellyl acetate/Citronellol acetate	150-84-5	D. heterophyllum	Leaves and inflorescence, Aerial parts	Singh et al., 2008; Stappen et al., 2015
			H. cuspidatus	Aerial parts	Zhou et al.,2010
14	Citronellene	2436-90-0	D. heterophyllum	Leaves	Singh et al., 2008
15	Citronellyl butyrate	141-16-2	D. heterophyllum	Leaves	Singh et al., 2008
16	Citronellyl formate	105-85-1	D. heterophyllum	Aerial parts	Stappen et al., 2015
			D. foetidum	Aerial parts	Lee et al., 2007
17	Citronellic acid	502-47-6	D. heterophyllum	Aerial parts	Stappen et al., 2015
18	Cyclophenchene	_	D. peregrinum	_	Suleimen et al., 2017
19	Cyclohexene, 1,5,5-trimethyl-3-methylene-	16609-28-2	D. kotschyi	Flowering-aerial parts	Ghavam et al., 2021
20	cis-Carveol/ (1S,5S)-Carveol/ (4S,6S)-Carveol	1197-06-4	D. komarovi	Whole herbs	Uchiyama et al., 2006
			D. peregrinum	Whole herbs	Suleimen et al., 2017
			D. kotschyi	Flowering-aerial parts	Moridi Farimani et al., 2017; Ghavam et al., 2021
			L. royleana	Flowering-aerial parts	Javad et al., 2015;Ghannadi et al., 2010
21	cis-Verbenol	473-67-6	D. heterophyllum	Aerial parts	Zhang et al.,2008
			D. tanguticum	Whole herbs	Zhang et al., 2007
			D. peregrinum	_	Suleimen et al., 2017
			H. cuspidatus	Aerial parts	Zhou et al.,2010
22	cis-p-Mentha-2,8-dien-1-ol	425394-92-9	D. kotschyi	Flowering-aerial parts	Ghavam M, 2021; Moridi Farimani et al., 2017
23	cis-linalool oxide	14049-11-7	D. heterophyllum	Leaves and inflorescence, Aerial parts	Singh et al., 2008; Stappen et al., 2015
			D. moldavica	Aerial parts	Fattahi et al., 2021
			H. officinalis	Aerial parts	Stappen et al., 2015
24	cis-Rose oxide	876-17-5	D. heterophyllum	Leaves and inflorescence, Aerial parts	Singh et al., 2008; Stappen et al., 2015
25	cis-Linalool	_	D. tanguticum	Whole herbs	Zhang et al., 2007
26	5-Isopropyl-2-methyl bicyclo(3.1.0)hexan-2-ol	3484-42-2	D. heterophyllum	Aerial parts	Zhang et al., 2008
27	cis-Thujone	471-15-8	D. kotschyi	Flowering-aerial parts	Moridi Farimani et al., 2017
			H. officinalis	Flowering-aerial parts, Aerial parts	Guerrini et al.,2021; Stappen et al., 2015
28	cis-Dihydrocarvone	_	D. kotschyi	Flowering-aerial parts	Moridi Farimani et al., 2017
29	cis-p-Mentha-1(7),8-dien-2-ol	13544-59-7	D. kotschyi	Flowering-aerial parts	Moridi Farimani et al., 2017
30	cis-Sabinene-hydrate acetate	_	L. royleana	Flowering-aerial parts	Javad et al., 2015;Ghannadi et al., 2010
31	cis-Limonene oxide	_	D. kotschyi	Flowering-aerial parts	Ghavam et al., 2021
32	cis-Sabinene hydrate	15537-55-0	H. officinalis	Flowering-aerial parts, Aerial parts	Guerrini et al.,2021; Stappen et al., 2015
			H. ambiguus	Flowering-aerial parts	Suleimen et al.,2015
33	cis-p-Menth-2-en-1-ol	29803-81-4	H. officinalis	Aerial parts	Stappen et al., 2015; Guerrini et al.,2021
34	Dehydro sabinene	_	D. peregrinum	_	Suleimen et al., 2017
35	6,6-Dimethyl-2-methylenebicyclo[3.1.1]heptane	23089-32-9	D. heterophyllum	Aerial parts	Zhang et al., 2008
36	Dihydrocarvyl acetate	20777-39-3	L. royleana	Aerial parts	Javad et al., 2015
37	Dihydro-myrcenol	18479-59-9	D. heterophyllum	Inflorescence	Singh et al., 2008
38	D-Limonene	5989-27-5	D. heterophyllum	Aerial parts	Zhang et al., 2008
			D. kotschyi	Flowering-aerial parts	Ghavam M, 2022
			D. tanguticum	Whole herbs	Zhang et al., 2007
39	E-Pinane	_	D. tanguticum	Whole herbs	Zhang et al., 2007
40	endo-Borneol	507-70-0	H. cuspidatus	Aerial parts	Zhou et al.,2010
41	Ethyl linoleate	544-35-4	D. moldavica	Aerial parts	Fattahi et al., 2021
42	Eucalyptol/1,8-Cineole/Cineole	470-82-6	D. integrifolium	Stems and leaves	Zhou et al., 2019
			D. moldavica	Whole herbs	Kakasy et al., 2006
			D. tanguticum	Whole herbs	Zhang et al., 2007
			H. cuspidatus	Aerial parts	Zhou et al.,2010
			D. peregrinum	_	Suleimen et al., 2017
			H. ambiguus	Flowering-aerial parts	Suleimen et al.,2015
			H. officinalis	Flowering-aerial parts, Aerial parts	Fathiazad et al.,2011; Guerrini et al.,2021; Stappen et al., 2015
			L. royleana	Flowering-aerial parts	Javad et al., 2015;Ghannadi et al., 2010
			D. kotschyi	_	Ashrafi et al., 2017
			D. heterophyllum	Aerial parts	Zhang et al., 2008
43	Eucarvone	503-93-5	D. tanguticum	Whole herbs	Zhang et al., 2007
44	Fencholenic aldehyde	_	D. kotschyi	Flowering-aerial parts	Ghavam et al., 2021
45	gardoside methyl ester	93930-20-2	D. moldavica	Aerial parts	Wang et al., 2023b
46	Geraniol	106-24-1	D. moldavica	Whole herbs, Aerial parts	Kakasy et al., 2006; Fattahi et al., 2021
			D. kotschyi	Flowering-aerial parts	Ashrafi et al., 2017; Ghavam et al., 2021; Ghavam M, 2022; Moridi Farimani et al., 2017
			D. foetidum	Aerial parts	Lee et al., 2007
			D. heterophyllum	Leaves and inflorescence, Aerial parts	Singh et al., 2008; Stappen et al., 2015
47	Geranial/ Citral a/ E-Citral/α-Citral	141-27-5	D. moldavica	Whole herbs, Aerial parts	Kakasy et al., 2006; Fattahi et al., 2021
			D. kotschyi	Flowering-aerial parts, Whole herbs	Ashrafi et al., 2017; Ghavam et al., 2021; Ghavam M, 2022; Moridi Farimani et al., 2017; Saeidnia et al., 2004
			D. heterophyllum	Leaves and inflorescence; Aerial parts	Singh et al., 2008; Stappen et al., 2015
			D. foetidum	Aerial parts	Lee et al., 2007
			H. ambiguus	Flowering-aerial parts	Suleimen et al.,2015
48	Geranic acid	459-80-3	D. moldavica	Aerial parts	Fattahi et al., 2021
49	Geranyl acetate/Geraniol acetate	105-87-3	D. heterophyllum	Leaves and inflorescence, Aerial parts	Singh et al., 2008; Stappen et al., 2015
			D. moldavica	Whole herbs, Aerial parts	Kakasy et al., 2006; Fattahi et al., 2021
			D. foetidum	Aerial parts	Lee et al., 2007
			D. kotschyi	Flowering-aerial parts	Ashrafi et al., 2017; Ghavam et al., 2021; Ghavam M, 2022; Moridi Farimani et al., 2017
50	Geranyl formate	105-86-2	D. moldavica	Aerial parts	Fattahi et al., 2021
			D. foetidum	Aerial parts	Lee et al., 2007
			D. heterophyllum	Aerial parts	Stappen et al., 2015
51	Borneol/iso-borneol	124-76-5	D. nutans	Aerial parts	Misra et al.,1988
			D. foetidum	Aerial parts	Lee et al., 2007
52	iso-Dihydrocarvyl acetate	_	L. royleana	Flowering-aerial parts	Ghannadi et al., 2010
53	Isogeranial	55722-59-3	D. kotschyi	Flowering-aerial parts	Ghavam M, 2022
			H. ambiguus	Flowering-aerial parts	Suleimen et al.,2015
54	Isomenthol	20752-33-4	D. tanguticum	Whole herbs	Zhang et al., 2007
55	Isoneral	72203-97-5	D. kotschyi	Flowering-aerial parts	Ghavam M, 2022
56	Isopinocamphone/cis-Pinocamphone	14575-93-0	D. integrifolium	Stems and leaves	Zhou et al., 2019
			D. heterophyllum	Inflorescence, Leaves, Aerial parts	Singh et al., 2008; Stappen et al., 2015
			D. tanguticum	Whole herbs	Zhang et al., 2007
			D. nutans	Aerial parts	Misra et al.,1988
			H. officinalis	Flowering-aerial parts, Aerial parts	Guerrini et al.,2021; Stappen et al., 2015
57	iso-pinocampheol	25465-65-0	D. nutans	Aerial parts	Misra et al., 1988
58	Isopulegol acetate	89-49-6	D. tanguticum	Whole herbs	Zhang et al., 2007
59	Isopulegol	7786-67-6	D. nutans	Aerial parts	Misra et al.,1988
60	Isothujol	513-23-5	H. cuspidatus	Aerial parts	Zhou et al.,2010
61	iso-3-Thujanol	_	L. royleana	Flowering-aerial parts	Javad et al., 2015;Ghannadi et al., 2010
62	komarovin B	_	D. moldavica	Aerial parts	Wang et al., 2023b
63	Limonene	138-86-3	D. kotschyi	Flowering-aerial parts	Ashrafi et al., 2017; Ghavam et al., 2021; Moridi Farimani et al., 2017
			D. moldavica	Aerial parts	Fattahi et al., 2021
			D. peregrinum	_	Suleimen et al.,2017
			L. iberica	Flowering-aerial parts	Nori-Shargh et al.,2009
			H. ambiguus	Flowering-aerial parts	Suleimen et al.,2015
			H. officinalis	Flowering-aerial parts, Aerial parts	Guerrini et al.,2021; Stappen et al., 2015
			H. cuspidatus	Aerial parts	Zhou et al.,2010
			L. royleana	Flowering-aerial parts	Javad et al., 2015;Ghannadi et al., 2010
			D. foetidum	Aerial parts	Lee et al., 2007
64	Limonen-10-ol/Limonene-10-ol	3269-90-7	D. kotschyi	Flowering-aerial parts	Ghavam et al., 2021; Moridi Farimani et al., 2017
			H. officinalis	Flowering-aerial parts	Guerrini et al.,2021
65	limonene-10-ol 10-O-β-D-glucopyranoside	_	D. foetidum	Flowering-aerial parts	Selenge et al.,2013； Selenge et al.,2014
66	Limonen-10-yl acetate	15111-97-4	D. kotschyi	Flowering-aerial parts	Ghavam et al., 2021
			H. officinalis	Flowering-aerial parts	Guerrini et al.,2021
67	6-Octenal, 7-methyl-3-methylene-	55050-40-3	D. kotschyi	Flowering-aerial parts	Ghavam M, 2022
68	limonen-10-ol methyl ether	_	H. officinalis	Flowering-aerial parts	Guerrini et al.,2021
69	limonen-10-ol 10-O-β-D-glucopyranoside	_	D. moldavica	Aerial parts	Wang et al., 2023b
			D. kotschyi	Whole herbs	Saeidnia et al., 2004
70	Limonen-10-al/ limonene-10-al	121962-40-1	D. kotschyi	Whole herbs, Flowering-aerial parts	Saeidnia et al., 2004; Ashrafi et al., 2017
71	limonen-10-ol 10-O-β-D-glucopyra-nosyl-(1→2)-β-D-glucopyranoside	_	D. kotschyi	Whole herbs	Saeidnia et al., 2004
72	Linalool	78-70-6	D. moldavica	Aerial parts	Fattahi et al., 2021
			D. integrifolium	Stems and leaves	Zhou et al., 2019
			D. nutans	Aerial parts	Misra et al., 1988
			D. kotschyi	Flowering-aerial parts	Ashrafi et al., 2017; Ghavam et al., 2021; Ghavam M, 2022; Moridi Farimani et al., 2017
			D. heterophyllum	Leaves and inflorescence, Aerial parts	Singh et al., 2008; Stappen et al., 2015
			D. peregrinum	_	Suleimen et al., 2017
			H. ambiguus	Flowering-aerial parts	Suleimen et al.,2015
			L. royleana	Flowering-aerial parts	Javad et al., 2015;Ghannadi et al., 2010
			H. officinalis	Aerial parts	Stappen et al., 2015
			D. foetidum	Aerial parts	Lee et al., 2007
73	linaloyl glucoside	_	D. forrestii	Whole herbs	Li et al.,2009
74	Linalyl acetate /Acetic acid linalool ester	115-95-7	D. heterophyllum	Aerial parts	Zhang et al., 2008
			D. tanguticum	Aerial parts	Zhang et al., 2007
75	Loliolide	5989-02-06	H. cuspidatus	Aerial parts	Aihaiti et al.,2022
76	L- linalool	_	H. officinalis	Flowering-aerial parts	Fathiazad et al.,2011
77	L-Pinocarveol/L-trans-Pinocarveol	547-61-5	D. integrifolium	Stems and leaves	Zhou et al., 2019
			H. cuspidatus	Aerial parts	Zhou et al.,2010
78	Menthyl acetate	89-48-5	D. kotschyi	Flowering-aerial parts	Moridi Farimani et al., 2017
79	Methyl geranate/trans-Geranic acid methyl ester	1189-09-9	D. kotschyi	Flowering-aerial parts	Ghavam M, 2022; Moridi Farimani et al., 2017; Ghavam et al., 2021
			D. heterophyllum	Aerial parts	Stappen et al., 2015
80	Methyl myrtenate	30649-97-9	H. officinalis	Aerial parts	Stappen et al., 2015
81	Menthol	1490-04-6	H. cuspidatus	Aerial parts	Zhou et al.,2010
82	Myrtanal	4764-14-1	H. cuspidatus	Aerial parts	Zhou et al.,2010
83	Myrtenyl acetate	35670-93-0	D. tanguticum	Aerial parts	Zhang et al., 2007
			H. officinalis	Flowering-aerial parts	Fathiazad et al.,2011
84	Myrtenyl methyl ether	_	H. officinalis	Aerial parts	Stappen et al., 2015
85	Myrtenol	515-00-4	D. nutans	Aerial parts	Misra et al., 1988
			D. integrifolium	Stems and leaves	Zhou et al., 2019
			D. peregrinum	_	Suleimen et al., 2017
			H. officinalis	Flowering-aerial parts, Aerial parts	Guerrini et al.,2021; Stappen et al., 2015
			H. cuspidatus	aerial parts	Zhou et al., 2010
			D. foetidum	Aerial parts	Lee et al., 2007
			L. royleana	Flowering-aerial parts	Javad et al., 2015;Ghannadi et al., 2010
86	Myrcene (β-myrcene)	123-35-3	D. heterophyllum	Leaves	Singh et al., 2008
			D. moldavica	Aerial parts	Fattahi et al., 2021
			D. integrifolium	Stems and leaves	Zhou et al., 2019
			D. nutans	Aerial parts	Misra et al., 1988
			D. kotschyi	Flowering-aerial parts	Ashrafi et al., 2017; Ghavam et al., 2021; Ghavam M, 2022
			D. peregrinum	_	Suleimen et al., 2017
			D. tanguticum	Whole herbs	Zhang et al.,2007
			H. cuspidatus	Aerial parts	Zhou et al.,2010
			H. ambiguus	Flowering-aerial parts	Suleimen et al.,2015
			L. royleana	Flowering-aerial parts	Javad et al., 2015;Ghannadi et al., 2010
			H. officinalis	Aerial parts	Stappen et al., 2015
			D. foetidum	Aerial parts	Lee et al., 2007
87	Myrtenal	564-94-3	D. tanguticum	Whole herbs	Zhang et al., 2007
			D. integrifolium	Stems and leaves	Zhou et al., 2019
			D. peregrinum	_	Suleimen et al., 2017
			H. officinalis	Flowering-aerial parts, Aerial parts	Fathiazad et al.,2011; Stappen et al., 2015
			H. ambiguus	Flowering-aerial parts	Suleimen et al.,2015
			L. royleana	Flowering-aerial parts	Javad et al., 2015;Ghannadi et al., 2010
88	Neryl acetate	141-12-8	D. moldavica	Whole herbs, Aerial parts	Kakasy et al., 2006; Fattahi et al., 2021
			D. foetidum	Aerial parts	Lee et al., 2007
			D. heterophyllum	Leaves and inflorescence	Singh et al., 2008
89	Nerol oxide	1786-08-9	D. moldavica	Aerial parts	Fattahi et al., 2021
			D. heterophyllum	Leaves and inflorescence, Aerial parts	Singh et al., 2008; Stappen et al., 2015
90	Nerol	106-25-2	D. heterophyllum	Inflorescence	Singh et al., 2008
			D. moldavica	Whole herbs,Aerial parts	Kakasy et al., 2006; Fattahi et al., 2021
			D. foetidum	Aerial parts	Lee et al., 2007
			D. kotschyi	Flowering-aerial parts	Moridi Farimani et al., 2017
91	Nerolic acid	4613-38-1	D. moldavica	Aerial parts	Fattahi et al., 2021
92	Nerodiol Z and E	_	H. officinalis	Flowering-aerial parts	Fathiazad et al.,2011
93	Nopol (terpene)	128-50-7	H. cuspidatus	Aerial parts	Zhou et al.,2010
94	Ocimene	502-99-8	D. tanguticum	Whole herbs	Zhang et al., 2007
95	p-Menth-1-en-9-ol	13835-75-1	D. kotschyi	Flowering-aerial parts	Ghavam et al., 2021
96	p-mentha-8-en-1,2-diol	57457-97-3	D. kotschyi	Whole herbs	Saeidnia et al., 2004
97	p-Menth-1-en-4-ol,acetate	4821-04-9	D. heterophyllum	Aerial parts	Zhang et al., 2008
98	para-cymen-8-ol	1197-01-9	H. officinalis	Flowering-aerial parts	Guerrini et al.,2021
99	para-cymene/p-Cymene	99-87-6	H. officinalis	Flowering-aerial parts,Aerial parts	Guerrini et al.,2021; Stappen et al., 2015
			D. nutans	_	Misra et al., 1988
			D. kotschyi	Flowering-aerial parts	Ashrafi et al., 2017
			L. royleana	Flowering-aerial parts	Javad et al., 2015;Ghannadi et al., 2010
			D. moldavica	Aerial parts	Fattahi et al., 2021
			D. heterophyllum	Aerial parts	Stappen et al., 2015
			D. foetidum	Aerial parts	Lee et al., 2007
100	para-2,4(8)-mentha-diene	_	H. officinalis	Flowering-aerial parts	Guerrini et al.,2021
101	Perilla alcohol	18457-55-1	D. kotschyi	Flowering-aerial parts	Ghavam et al., 2021; Moridi Farimani et al., 2017
			D. tanguticum	Whole herbs	Zhang et al., 2007
			H. officinalis	Flowering-aerial parts	Guerrini et al.,2021
102	Perillene	539-52-6	D. peregrinum	_	Suleimen et al., 2017
103	Perilla aldehyde	2111-75-3	D. kotschyi	Flowering-aerial parts	Moridi Farimani et al., 2017
104	Piperitone	89-81-6	D. heterophyllum	Aerial parts	Stappen et al., 2015
105	Pinocarvone (2(10)-Pinen-3-one)	30460-92-5	D. heterophyllum	Aerial parts	Zhang et al., 2008
			D. peregrinum	_	Suleimen et al., 2017
			D. kotschyi	Flowering-aerial parts	Moridi Farimani et al., 2017
			H. officinalis	Flowering-aerial parts, Aerial parts	Guerrini et al.,2021; Stappen et al., 2015
			H. ambiguus	Flowering-aerial parts	Suleimen et al.,2015
			L. royleana	Flowering-aerial parts	Javad et al., 2015
106	pinocamphone/trans-pinocamphone	547-60-4	D. nutans	Aerial parts	Misra et al., 1988; Misra et al., 1992
			H. officinalis	Flowering-aerial parts, Aerial parts	Guerrini et al.,2021; Stappen et al., 2015
			H. cuspidatus	Aerial parts	Zhou et al.,2010
107	Pseudolimonene	499-97-8	H. ambiguus	Flowering-aerial parts	Suleimen et al.,2015
108	Pulegone	89-82-7	L. royleana	Flowering-aerial parts	Javad et al., 2015
109	Sabinene	3387-41-5	D. integrifolium	Stems and leaves	Zhou et al., 2019
			D. nutans	Aerial parts	Misra et al., 1988
			D. kotschyi	Flowering-aerial parts	Ashrafi et al., 2017; Ghavam et al., 2021
			D. tanguticum	Whole herbs	Zhang et al., 2007
			D. peregrinum	_	Suleimen et al., 2017
			L. iberica	Flowering-aerial parts	Nori-Shargh et al.,2009
			H. ambiguus	Flowering-aerial parts	Suleimen et al.,2015
			H. officinalis	Flowering-aerial parts, Aerial parts	Guerrini et al.,2021; Stappen et al., 2015
			H. cuspidatus	Aerial parts	Zhou et al.,2010
			L. royleana	Flowering-aerial parts	Javad et al., 2015
			D. foetidum	Aerial parts	Lee et al., 2007
110	sabinol/cis-sabinol	471-16-9	H. officinalis	Flowering-aerial parts	Fathiazad et al.,2011
			D. nutans	Aerial parts	Misra et al.,1988
111	9-hydroxylinalool	_	D. forrestii	Whole herbs	Li et al.,2009
112	t-verbenol	_	D. nutans	Aerial parts	Misra et al., 1988
113	Terpinen-4-ol/Terpinine-4-ol/4-Terpineol =(4-Methyl-1-(1-methylethyl)-3-cyclohexen-1-ol)	562-74-3	D. kotschyi	_	Ashrafi et al., 2017
			D. integrifolium	Stems and leaves	Zhou et al., 2019
			D. peregrinum	_	Suleimen et al., 2017
			H. officinalis	Flowering-aerial parts, Aerial parts	Fathiazad et al.,2011; Guerrini et al.,2021; Stappen et al., 2015
			H. ambiguus	Flowering-aerial parts	Suleimen et al.,2015
			D. heterophyllum	Aerial parts	Zhang et al., 2008
			D. foetidum	Aerial parts	Lee et al., 2007
			H. cuspidatus	Aerial parts	Zhou et al.,2010
114	Terpinolene (1-Methyl-4-(1-methylethlidene)-cyclohexene)	586-62-9	D. heterophyllum	Aerial parts	Zhang et al., 2008
			D. integrifolium	Stems and leaves	Zhou et al., 2019
			D. moldavica	Aerial parts	Fattahi et al., 2021
			H. ambiguus	Flowering-aerial parts	Suleimen et al.,2015
			L. royleana	Flowering-aerial parts	Javad et al., 2015;Ghannadi et al., 2010
			H. officinalis	Aerial parts	Stappen et al., 2015
115	Thymol	89-83-8	D. moldavica	Whole herbs	Kakasy et al., 2006
			H. ambiguus	Flowering-aerial parts	Suleimen et al.,2015
116	thuj-3-en-10-al	_	H. officinalis	Flowering-aerial parts	Guerrini et al.,2021
117	Thuja-2,4(10)-diene	36262-09-6	H. officinalis	Aerial parts	Stappen et al., 2015
118	trans-Carveol	308363-12-4	D. kotschyi	Flowering-aerial parts	Moridi Farimani et al., 2017
			H. officinalis	Flowering-aerial parts	Guerrini et al.,2021
			D. foetidum	Aerial parts	Lee et al., 2007
			L. royleana	Flowering-aerial parts	Javad et al., 2015;Ghannadi et al., 2010
119	trans-Limonene oxide/trans-p-Limonene oxide	_	D. kotschyi	Flowering-aerial parts	Ghavam M, 2021; Moridi Farimani et al., 2017
120	trans-linalool oxide	34995-77-2	D. moldavica	Aerial parts	Fattahi et al., 2021
			D. heterophyllum	Aerial parts	Stappen et al., 2015
			H. officinalis	Aerial parts	Stappen et al., 2015
121	trans-ocimene/(E)-β-Ocimene	6874-10-8	D. moldavica	Aerial parts	Fattahi et al., 2021
			D. heterophyllum	Inflorescence	Singh et al., 2008
			H. ambiguus	Flowering-aerial parts	Suleimen et al.,2015
			L. royleana	Flowering-aerial parts	Javad et al., 2015;Ghannadi et al., 2010
			H. officinalis	Aerial parts	Stappen et al., 2015
122	trans-p- Mentha-2,8-dien-1-ol/trans-p-2,8-Menthadien-1-ol	22771-44-4	D. kotschyi	Flowering-aerial parts	Moridi Farimani et al., 2017
123	trans-p-Mentha-1(7),8-dien-2-ol	_	D. kotschyi	Flowering-aerial parts	Moridi Farimani et al., 2017; Ghavam et al., 2021
124	trans-Pinocarveol	1674-08-4	D. tanguticum	Whole herbs	Zhang et al., 2007
			D. peregrinum	_	Suleimen et al., 2017
			D. kotschyi	Flowering-aerial parts	Moridi Farimani et al., 2017
			H. cuspidatus	Aerial parts	Zhou et al.,2010
			H. ambiguus	Flowering-aerial parts	Suleimen et al.,2015
			H. officinalis	Flowering-aerial parts, Aerial parts	Guerrini et al.,2021; Stappen et al., 2015
			L. royleana	Flowering-aerial parts	Javad et al., 2015
125	trans-Piperitol	16721-39-4	H. officinalis	Aerial parts	Stappen et al., 2015
126	trans-Rose oxide	876-18-6	D. heterophyllum	Leaves and inflorescence, Aerial parts	Singh et al., 2008; Stappen et al., 2015
127	trans-sabinol	_	H. officinalis	Flowering-aerial parts	Guerrini et al.,2021
128	trans-Sabinyl acetate	3536-54-7	L. royleana	Flowering-aerial parts	Javad et al., 2015;Ghannadi et al., 2010
129	trans-Sabinene hydrate	17699-16-0	D. kotschyi	Flowering-aerial parts	Ashrafi et al., 2017
			H. officinalis	Flowering-aerial parts, Aerial parts	Guerrini et al.,2021; Stappen et al., 2015
			D. foetidum	Aerial parts	Lee et al., 2007
			H. ambiguus	Flowering-aerial parts	Suleimen et al.,2015
130	trans-Sabinene hydrate acetate	_	L. royleana	Flowering-aerial parts	Ghannadi et al., 2010; Javad et al., 2015
131	trans-Verbenol	1820-09-3	D. kotschyi	Flowering-aerial parts	Ghavam M, 2022; Moridi Farimani et al., 2017
			D. peregrinum	_	Suleimen et al., 2017
			D. heterophyllum	Aerial parts	Zhang et al., 2008
132	Tricyclene	508-32-7	L. royleana	Flowering-aerial parts	Ghannadi et al., 2010
			H. officinalis	Aerial parts	Stappen et al., 2015
133	Verbenene	4080-46-0	D. kotschyi	Flowering-aerial parts	Ghavam et al., 2021
134	Verbenone	5480-12-06	D. kotschyi	Flowering-aerial parts	Moridi Farimani et al., 2017; Ghavam et al., 2021
			L. royleana	Flowering-aerial parts	Javad et al., 2015;Ghannadi et al., 2010
135	verbenyl acetate (2,6,6-Trimethyl-bicyclo[3.1.1]hept-2-en-4-ol,acetate)	33522-69-9	D. heterophyllum	Aerial parts	Zhang et al., 2008
136	Z-Citral/Neral/Citral b/β-Citral	106-26-3	D. moldavica	Aerial parts,Whole herbs	Fattahi et al., 2021; Kakasy et al., 2006
			D. heterophyllum	Inflorescence, Aerial parts	Singh et al., 2008; Stappen et al., 2015
			D. kotschyi	Flowering-aerial parts, Whole herbs	Ashrafi et al., 2017; Ghavam M, 2022; Ghavam et al., 2021; Saeidnia et al., 2004
			D. foetidum	Aerial parts	Lee et al., 2007
			H. ambiguus	Flowering-aerial parts	Suleimen et al.,2015
137	Z-β-Terpineol	_	D. tanguticum	Whole herbs	Zhang et al., 2007
138	α-Campholenal	4501-58-0	D. peregrinum	_	Suleimen et al., 2017
			H. cuspidatus	Aerial parts	Zhou et al.,2010
			D. kotschyi	Flowering-aerial parts	Ghavam et al., 2021; Moridi Farimani et al., 2017
139	α-Fenchyl acetate	4057-31-2	D. kotschyi	Flowering-aerial parts	Ghavam et al., 2021
140	α-Linalool	_	D. tanguticum	Whole herbs	Zhang et al., 2007
141	α-Limonene diepoxide	96-08-2	D. tanguticum	Whole herbs	Zhang et al., 2007
142	α-Phellandrene	99-83-2	D. heterophyllum	Aerial parts	Zhang et al., 2008
			D. nutans	Aerial parts	Misra et al., 1988
			D. kotschyi	Flowering-aerial parts	Ashrafi et al., 2017
			L. royleana	Flowering-aerial parts	Ghannadi et al., 2010
			H. officinalis	Aerial parts	Stappen et al., 2015
143	α-Phellandren-8-ol	1686-20-0	D. peregrinum	_	Suleimen et al., 2017
144	α-Pinene	80-56-8	D. integrifolium	Stems and leaves	Zhou et al., 2019
			D. nutans	Aerial parts	Misra et al., 1988
			D. kotschyi	Flowering-aerial parts	Ashrafi et al., 2017; Ghavam et al., 2021; Ghavam M, 2022; Moridi Farimani et al., 2017
			D. heterophyllum	Leaves, Aerial parts	Singh et al., 2008; Stappen et al., 2015; Zhang et al.,2008
			D. tanguticum	Whole herbs	Zhang et al., 2007
			D. peregrinum	Whole herbs	Suleimen et al.,2017
			H. cuspidatus	Aerial parts	Zhou et al.,2010
			H. ambiguus	Flowering-aerial parts	Suleimen et al.,2015
			H. officinalis	Flowering-aerial parts,Aerial parts	Guerrini et al.,2021;Stappen et al., 2015
			L. royleana	Flowering-aerial parts	Ghannadi et al., 2010
			D. foetidum	Aerial parts	Lee et al., 2007
145	α-Pinocampheol, acetate	_	D. nutans	Aerial parts	Misra et al.,1992
146	α-Terpinolene	1124-27-2	D. heterophyllum	Leaves	Singh et al., 2008
			D. kotschyi	Flowering-aerial parts	Ghavam M, 2022
147	α-Terpinene	99-86-5	D. integrifolium	Stems and leaves	Zhou et al., 2019
			D. peregrinum	_	Suleimen et al., 2017
			L. iberica	Flowering-aerial parts	Nori-Shargh et al.,2009
			H. ambiguus	Flowering-aerial parts	Suleimen et al.,2015
			H. cuspidatus	Aerial parts	Zhou et al.,2010
			L. royleana	Flowering-aerial parts	Ghannadi et al., 2010
			H. officinalis	Aerial parts	Stappen et al., 2015
148	α-Terpineol	98-55-5	D. integrifolium	Stems and leaves	Zhou et al., 2019
			D. nutans	Aerial parts	Misra et al., 1988
			D. kotschyi	Flowering-aerial parts	Ashrafi et al., 2017; Ghavam M, 2022; Moridi Farimani et al., 2017
			D. tanguticum	Whole herbs	Zhang et al., 2007
			D. peregrinum	_	Suleimen et al., 2017
			H. cuspidatus	Aerial parts	Zhou et al., 2010
			H. ambiguus	Flowering-aerial parts	Suleimen et al.,2015
			D. foetidum	Aerial parts	Lee et al., 2007
			H. officinalis	Aerial parts	Stappen et al., 2015
149	α-terpinyl acetate	80-26-2	D. nutans	Aerial parts	Misra et al.,1988
150	α-Terpinene acetate	_	L. iberica	Flowering-aerial parts	Nori-Shargh et al.,2009
151	α-Thujene	2867-05-2	D. integrifolium	Stems and leaves	Zhou et al., 2019;
			D. nutans	Aerial parts	Misra et al., 1988
			D. kotschyi	Flowering-aerial parts	Ashrafi et al., 2017
			D. tanguticum	Whole herbs	Zhang et al., 2007
			H. cuspidatus	Aerial parts	Zhou et al.,2010
			H. officinalis	Aerial parts	Stappen et al., 2015
			H. ambiguus	Flowering-aerial parts	Suleimen et al.,2015
			D. foetidum	Aerial parts	Lee et al., 2007
152	α-thujone	546-80-5	D. nutans	Aerial parts	Misra et al., 1988
			H. cuspidatus	Aerial parts	Zhou et al.,2010
153	β-Cymene	_	D. tanguticum	Whole herbs	Zhang et al., 2007
154	β-Phellandrene	555-10-2	D. heterophyllum	Leaves and inflorescence	Singh et al., 2008
			H. officinalis	Aerial parts	Stappen et al., 2015
155	β-Pinene	127-91-3	D. nutans	Aerial parts	Misra et al.,1988
			D. integrifolium	Stems and leaves	Zhou et al., 2019
			D. tanguticum	Whole herbs	Zhang et al., 2007
			D. heterophyllum	Leaves and inflorescence, Aerial parts	Singh et al., 2008; Stappen et al., 2015
			D. peregrinum	_	Suleimen et al., 2017
			H. cuspidatus	Aerial parts	Zhou et al.,2010
			H. ambiguus	Flowering-aerial parts	Suleimen et al.,2015
			H. officinalis	Flowering-aerial parts,Aerial parts	Guerrini et al.,2021;Stappen et al., 2015
			L. royleana	Flowering-aerial parts	Javad et al., 2015
			D. kotschyi	Flowering-aerial parts	Ashrafi et al., 2017; Ghavam et al., 2021
156	β-Pinocampheol, acetate	_	D. nutans	Aerial parts	Misra et al.,1992
157	β-trans-Ocimene	3779-61-1	D. kotschyi	Flowering-aerial parts	Ghavam M, 2022
			H. cuspidatus	Aerial parts	Zhou et al.,2010
			L. royleana	Flowering-aerial parts	Ghannadi et al., 2010
158	β-Thujene	15464-04-7	D. integrifolium	Stems and leaves	Zhou et al., 2019
159	β-thujone	_	D. peregrinum	_	Suleimen et al., 2017
160	γ-Terpinene	99-85-4	D. integrifolium	Stems and leaves	Zhou et al., 2019
			D. nutans	Aerial parts	Misra et al., 1988
			D. kotschyi	Flowering-aerial parts	Ashrafi et al., 2017; Ghavam et al., 2021
			D. tanguticum	Whole herbs	Zhang et al., 2007
			D. peregrinum	_	Suleimen et al., 2017
			H. cuspidatus	aerial parts	Zhou et al.,2010
			H. ambiguus	Flowering-aerial parts	Suleimen et al.,2015
			L. royleana	Aerial parts,Flowering-aerial parts	Javad et al., 2015;Ghannadi et al., 2010
			H. officinalis	Aerial parts	Stappen et al., 2015
			D. foetidum	Aerial parts	Lee et al., 2007
			D. heterophyllum	Aerial parts	Zhang et al., 2008
161	δ-Terpineol	_	H. ambiguus	Flowering-aerial parts	Suleimen et al.,2015
			H. officinalis	Aerial parts	Stappen et al., 2015
162	δ-2-carene	_	H. officinalis	Flowering-aerial parts	Guerrini et al.,2021
163	(+)-Carvone	2244-16-8	H. cuspidatus	Aerial parts	Zhou et al.,2010
164	(+)-Pinanediol	21803-49-6	D. tanguticum	Whole herbs	Zhang et al., 2007
165	(+)-2-Isopropenyl-2-Carene	_	D. tanguticum	Whole herbs	Zhang et al., 2007
166	(+)-Isomenthol	23283-97-8	D. tanguticum	Whole herbs	Zhang et al., 2007
167	(+)-trans-Chrysanthenyl acetate	54324-99-1	D. heterophyllum	Aerial parts	Zhang et al., 2008
168	(+)-trans-Isolimonene	5113-87-1	D. kotschyi	Flowering-aerial parts	Ghavam et al., 2021
169	(+)-(1R,5S)-verbenon-10-oic acid	_	H. cuspidatus	Aerial parts	Aihaiti et al.,2023
170	(-)-Carvone	6485-40-1	D. kotschyi	Flowering-aerial parts	Ghavam et al., 2021
171	(-)-Myrtenyl acetate	_	D. heterophyllum	Aerial parts	Zhang et al., 2008
172	(-)-Terpinen-4-ol	20126-76-5	D. kotschyi	Flowering-aerial parts	Ghavam et al., 2021
173	(-)-trans-Pinocarvyl acetate	4955-29-7	D. tanguticum	Aerial parts	Zhang et al., 2007
			D. heterophyllum	Aerial parts	Zhang et al., 2008
			L. royleana	Flowering-aerial parts	Javad et al., 2015
174	(1R, 2R, 4S)-1,8-epoxy-p-menthan-2-O-β-D-glucopyranosyl-(1→4)-β-D-glucopyranoside	_	D. moldavica	Aerial parts	Wang et al., 2023a
175	(1R, 3R, 4R)-p-methane-3,8-diol 3-O-β-D-glucoside	_	D. moldavica	Aerial parts	Wang et al., 2023a
176	(1R,2S,5R) 5-pinan-3-one-5-O-β-D-glucopyranoside	_	H. cuspidatus	Aerial parts	Aihaiti et al.,2023
177	(1R,2R,5S) 5-pinan-3-one-5-O-β-D-glucopyranoside	_	H. cuspidatus	Aerial parts	Aihaiti et al.,2023
178	(1R,2S,4R,5S) 2-hydroxy-3-one-4-O-β-D-glucopyranoside	_	H. cuspidatus	Aerial parts	Aihaiti et al.,2023
179	(1R, 3S, 4S, 5R)-(-)-1,8-epoxy-p-menthan-5-ethoxycarbonyl-3-O-β-D-glucopyranoside	_	D. moldavica	Aerial parts	Wang et al., 2023b
180	(1S, 2S, 4R)-p-menthane-1,2,8-triols	62014-81-7	D. moldavica	Aerial parts	Wang et al., 2023a
181	(1S,2S,4R)-trans-2-hydroxy-1,8-cineole β-D-glucopyranoside_x0002_	_	D. forrestii	Whole herbs	Li et al.,2009
182	(1S,2R,5S) 5-pinan-3-one-5-O-β-D-glucopyranoside	_	H. cuspidatus	Aerial parts	Aihaiti et al.,2023
183	(1S,3R,4R)-trans-3-hydroxy-1,8-cineole β-D-glucopyranoside	_	D. moldavica	Aerial parts	Wang et al., 2023b
184	(4S)-p-Mentha-1,8-dien-9-ol	_	D. komarovi	Whole herbs	Uchiyama et al., 2006
185	(Z)- β-ocimene/cis-ocimene/β-cis-ocimene/ β-ocimene	13877-91-3	D. moldavica	Aerial parts	Fattahi et al., 2021
			D. kotschyi	Flowering-aerial parts	Ashrafi et al., 2017
			D. heterophyllum	Leaves and inflorescence	Singh et al., 2008
			D. integrifolium	Stems and leaves	Zhou et al., 2019
			H. ambiguus	Flowering-aerial parts	Suleimen et al.,2015
			H. cuspidatus	Aerial parts	Zhou et al.,2010
			L. royleana	Aerial parts,Flowering-aerial parts	Javad et al., 2015;Ghannadi et al., 2010
			H. officinalis	Flowering-aerial parts	Fathiazad et al.,2011; Guerrini et al.,2021
186	1-Isopropyl-4-methylbicyclo[3.1.0]hex-2-ene	28634-89-1	D. heterophyllum	Aerial parts	Zhang et al., 2008
187	1,5-Dimethyl-1,5-cyclo-octadiene	73022-52-3	D. heterophyllum	Leaves	Singh et al., 2008
188	1,5-Dimethylbicyclo(3.2.1)octan-8-ol	60329-20-6	D. kotschyi	Flowering-aerial parts	Ghavam et al., 2021
189	1-(6.6-Dimethylbicyclo[3.1.0]hex-2-en-2-yl)-ethanone	_	D. heterophyllum	Aerial parts	Zhang et al., 2008
190	1S,2S,4S-trihydroxy-p-menthane	36150-04-6	D. forrestii	Whole herbs	Li et al.,2009
191	2,3-Dehydro-1,8-cineol/Dehydro-1,8-cineole	92760-25-3	H. cuspidatus	aerial parts	Zhou et al.,2010
			H. ambiguus	Flowering-aerial parts	Suleimen et al.,2015
			H. officinalis	Aerial parts	Stappen et al., 2015
192	2,3,3-Trimethyl-3-cyclopentene-1-acetaldehyde	_	D. heterophyllum	Aerial parts	Zhang et al., 2008
193	2,3,6-Trimethyl-1,5-heptadiene	33501-88-1	D. heterophyllum	Leaves	Singh et al., 2008
194	2,3,6-Trimethyl-3-hepten-1-ol	_	D. heterophyllum	Leaves	Singh et al., 2008
195	2-[4-Methyl-1-cyclohex-3-enyl]prop-2-en-1-O-6-malonyl-β-D-glucopyranosyl-(1→2)-6-malonyl-β-D-glucopyranoside	_	D. foetidum	Flowering-aerial parts	Selenge et al.,2014
196	2-[4-Methyl-1-cyclohex-3-enyl]prop-2-en-1-O-β-D-glucopyranosyl(1→2)-6-malonyl-β-D-glucopyranoside	_	D. foetidum	Flowering-aerial parts	Selenge et al.,2014
197	2-[4-Methyl-1-cyclohex-3-enyl]prop-2-en-1-O-6-malonyl-b-D-glucopyranosyl-(1→2)-β-D-glucopyranoside	_	D. foetidum	Flowering-aerial parts	Selenge et al.,2014
198	2-Caren-4-ol	_	H. ambiguus	Flowering-aerial parts	Suleimen et al.,2015
199	2-Isopropenyl-5-methyl-4-hexenal	75697-98-2	D. heterophyllum	Leaves	Singh et al., 2008
200	2-Pinen-4-ol, trans	22339-08-8	D. heterophyllum	Aerial parts	Zhang et al., 2008
201	2-Pinen-4-one	1196-01-6	D. heterophyllum	Aerial parts	Zhang et al., 2008
202	2-pinen-10-ol myrtenyl β-D-glucopyranoside	_	D. forrestii	Whole herbs	Li et al.,2009
203	2α-hydroxyoxyursoursolic acid	_	D. heterophyllum	Whole herbs	Shi et al., 2018
204	2α-hydroxy-pinocampheol	_	D. nutans	Aerial parts	Misra et al.,1992
205	2α-pinan-3-one-2-O-β-D-glucopyranoside	_	H. cuspidatus	Aerial parts	Aihaiti et al.,2023
206	2β-hydroxypinocampheol	_	D. nutans	Aerial parts	Misra et al.,1992
207	3,7-dimethyl-1-octene-3,6,7-triol	_	D. forrestii	Whole herbs	Li et al.,2009
208	3,7-dimethyl-1-octene-3,6,7-triol 6-O-β-D-glucopyranoside	_	D. forrestii	Whole herbs	Li et al.,2009
209	3-Carene/Δ-3-Carene/car-3-ene	13466-78-9	D. integrifolium	Stems and leaves	Zhou et al., 2019
			D. kotschyi	Flowering-aerial parts	Ashrafi et al., 2017
			L. royleana	Flowering-aerial parts	Ghannadi et al., 2010
			D. nutans	Aerial parts	Misra et al., 1988
			L. iberica	Flowering-aerial parts	Nori-Shargh et al.,2009
210	3-Isopropenyl-5-methyl-1- cyclohexene	_	D. heterophyllum	Aerial parts	Zhang et al., 2008
211	3-Pinanone	15358-88-0	D. heterophyllum	Aerial parts	Zhang et al., 2008
212	3S,4S-2-(((E)-but-2-enoyl)oxy)-3-methylpentanoic acid	_	H. cuspidatus	Aerial parts	Aihaiti et al.,2023
213	3-Thujen-2-one	24545-81-1	L. royleana	Flowering-aerial parts	Javad et al., 2015;Ghannadi et al., 2010
214	4-Isopropylidene-1-vinyl-o-menth-8-ene	30824-67-0	D. heterophyllum	Aerial parts	Zhang et al., 2008
215	akequintoside A	_	D. moldavica	Aerial parts	Wang et al., 2022
216	n-Mentha-1,8-dien-10-al	_	D. foetidum	Aerial parts	Lee et al., 2007
217	n-Mentha-1,8-dien-10-ol	_	D. foetidum	Aerial parts	Lee et al., 2007

## Sheet: Sesquiterpene
No.	Compound name	CAS	Species	Part of plant	Reference
1	Alloaromadendrene	25246-27-9	H. ambiguus	Flowering-aerial parts	Suleimen et al.,2015
2	allo-Aromadendrene epoxide	_	D. kotschyi	Flowering-aerial parts	Ashrafi et al., 2017
3	Aromadendrene	489-39-4	D. integrifolium	Stems and leaves	Zhou et al., 2019
			D. kotschyi	Flowering-aerial parts	Ashrafi et al., 2017
			D. moldavica	Aerial parts	Fattahi et al., 2021
4	ananosmin	_	D. forrestii	Whole herbs	Li et al.,2009
5	bergamotane derivative 2	_	D. nutans	Aerial parts	Misra et al.,1992
6	bergamotane derivative 3	_	D. nutans	Aerial parts	Misra et al.,1992
7	bergamotane derivative 4	_	D. nutans	Aerial parts	Misra et al.,1992
8	Bicyclogermacrene	68832-35-9	H. officinalis	Flowering-aerial parts	Guerrini et al.,2021
			H. ambiguus	Flowering-aerial parts	Suleimen et al.,2015
9	Caryophyllene	17627-40-6	D. heterophyllum	Leaves and inflorescence，Aerial parts	Singh et al., 2008；Zhang et al., 2008
			D. tanguticum	Whole herbs	Zhang et al., 2007
			D. kotschyi	Flowering-aerial parts	Ashrafi et al., 2017
10	Caryophyllene oxide/(-)-Caryophyllene oxide/β-Caryophyllene oxide	1139-30-6	D. heterophyllum	Aerial parts	Stappen et al., 2015; Zhang et al., 2008
			D. integrifolium	Stems and leaves	Zhou et al., 2019
			D. kotschyi	Flowering-aerial parts	Ashrafi et al., 2017; Ghavam et al., 2021
			D. moldavica	Aerial parts	Fattahi et al., 2021
			D. tanguticum	Whole herbs	Zhang et al., 2007
			D. peregrinum	_	Suleimen et al.,2017
			D. foetidum	Aerial parts	Lee et al., 2007
			H. officinalis	Flowering-aerial parts	Fathiazad et al.,2011; Guerrini et al.,2021
11	Cadina-1(10),4-diene	16729-01-4	D. heterophyllum	Aerial parts	Zhang et al., 2008
			D. peregrinum	_	Suleimen et al., 2017
12	Calarene	17334-55-3	D. heterophyllum	inflorescence	Singh et al., 2008
13	caryolane-1,9β-diol	155485-76-0	D. forrestii	Whole herbs	Singh et al., 2008; Li et al.,2009
14	Cedrene	11028-42-5	D. tanguticum	Whole herbs	Zhang et al., 2007
15	cis-α-Bisabolene	29837-07-8	D. integrifolium	Stems and leaves	Zhou et al., 2019
16	cis-Z-α-Bisabolene epoxide	_	D. heterophyllum	Leaves	Singh et al., 2008
			D. tanguticum	Whole herbs	Zhang et al., 2007
17	cis-Sesquisabinene hydrate	_	D. peregrinum	_	Suleimen et al., 2017
18	Cubenol	21284-22-0	D. heterophyllum	Aerial parts	Zhang et al., 2008
			D. integrifolium	Stems and leaves	Zhou et al., 2019
			H. officinalis	Flowering-aerial parts	Fathiazad et al.,2011
19	Decahydro-1,1,4,7-tetramethyl-4aH-cyclopropa[e]azulen-4a-ol	_	D. heterophyllum	Aerial parts	Zhang,et al, 2008
20	delta-Guaiene	13061-82-0	D. tanguticum	Whole herbs	Zhang et al., 2007
21	E,E-α-farnesene	502-61-4	D. moldavica	Aerial parts	Fattahi et al., 2021
22	Elemol	639-99-6	H. officinalis	Flowering-aerial parts	Fathiazad et al.,2011; Guerrini et al.,2021
			D. tanguticum	Whole herbs	Zhang et al., 2007
23	Epi-α-muurolol/τ-Muurolol	19912-62-0	D. moldavica	Aerial parts	Fattahi et al., 2021
			D. heterophyllum	Aerial plants，Leaves	Zhang et al., 2008；Singh et al., 2008
			D. kotschyi	Flowering-aerial parts	Ashrafi et al., 2017
			D. peregrinum	_	Suleimen et al., 2017
24	epi-cubenol	19912-67-5	D. peregrinum	_	Suleimen et al., 2017
25	Epizonarene	5975-30-4	D. integrifolium	Stems and leaves	Zhou et al., 2019
26	Eudesma-4(14),11-diene	515-17-3	D. heterophyllum	Aerial parts	Zhang et al., 2008
27	E-β-farnesene	_	D. moldavica	Aerial parts	Fattahi et al., 2021
28	Farnesol	4602-84-0	D. tanguticum	Whole herbs	Zhang et al., 2007
			D. heterophyllum	Leaves and inflorescence	Singh et al., 2008
29	Germacrene D	37839-63-7	D. heterophyllum	Aerial parts	Zhang et al., 2008
			D. integrifolium	Stems and leaves	Zhou et al., 2019
			D. kotschyi	Flowering-aerial parts	Ashrafi et al., 2017; Ghavam et al., 2021; Ghavam M, 2022; Moridi Farimani et al., 2017
			D. moldavica	Aerial parts	Fattahi et al., 2021
			D. peregrinum	_	Suleimen et al., 2017
			L. iberica	Flowering-aerial parts	Nori-Shargh et al.,2009
			H. ambiguus	Flowering-aerial parts	Suleimen et al.,2015
			H. officinalis	Flowering-aerial parts	Guerrini et al.,2021
30	Germacrone	6902-91-6	D. tanguticum	Whole herbs	Zhang et al., 2007
31	Germacrene	_	H. officinalis	Flowering-aerial parts	Fathiazad et al.,2011
32	Globulol	489-41-8	D. tanguticum	Whole herbs	Zhang et al., 2007
			D. kotschyi	Flowering-aerial parts	Moridi Farimani et al., 2017
33	Hexahydrofarnesyl acetone/6,10,14-Trimethyl-2-pentadecanone	502-69-2	D. heterophyllum	Aerial parts	Zhang et al., 2008
			D. moldavica	Aerial parts	Fattahi et al., 2021
34	Humulene epoxide II	19888-34-7	D. heterophyllum	Aerial parts	Stappen et al., 2015
35	Isospathulenol	88395-46-4	D. kotschyi	Flowering-aerial parts	Ashrafi et al., 2017
36	Isoledene	29484-27-3	D. tanguticum	Whole herbs	Zhang et al., 2007
37	Isoaromadendrene epoxide	_	D. peregrinum	_	Suleimen et al., 2017
			D. heterophyllum	Aerial parts	Zhang et al., 2008
38	iso-Caryophyllene	118-65-0	L. iberica	Flowering-aerial parts	Nori-Shargh et al.,2009
39	Ledene oxide	_	D. heterophyllum	Aerial parts	Zhang et al., 2008
40	Ledol/(+)-ledol	577-27-5	D. tanguticum	Whole herbs	Zhang et al., 2007
			H. officinalis	Flowering-aerial parts, Aerial parts	Guerrini et al.,2021; Stappen et al., 2015
			H. cuspidatus	aerial parts	Zhou et al.,2010
			D. integrifolium	Stems and leaves	Zhou et al., 2019
			D. moldavica	Aerial parts	Fattahi et al., 2021
41	Longipinene epoxide	_	D. heterophyllum	Leaves and inflorescence	Singh et al., 2008
42	Nerolidol/trans-Nerolidol	7212-44-4	D. integrifolium	Stems and leaves	Zhou et al., 2019
			D. heterophyllum	Aerial parts	Zhang et al., 2008
43	oplopanone	35049-27-5	D. forrestii	Whole herbs	Li et al.,2009
44	Palustrol /Decahydro-1,1,4,7-tetramethyl-4aH-cycloprop[e]azulen-4a-ol	5986-49-2	D. heterophyllum	Aerial parts	Zhang et al., 2008
			H. cuspidatus	Aerial parts	Zhou et al.,2010
			H. ambiguus	Flowering-aerial parts	Suleimen et al.,2015
45	Spathulenol	6750-60-3	D. moldavica	Aerial parts	Fattahi et al., 2021
			D. heterophyllum	Whole herbs,Leaves and inflorescence, Aerial parts	Zhang et al., 2008；Singh et al., 2008; Stappen et al., 2015
			D. peregrinum	_	Suleimen et al.,2017
			H. officinalis	Flowering-aerial parts, Aerial parts	Fathiazad et al.,2011; Guerrini et al.,2021; Stappen et al., 2015
			H. ambiguus	Flowering-aerial parts	Suleimen et al.,2015
			L. royleana	Flowering-aerial parts	Ghannadi et al., 2010; Javad et al., 2015
46	tau-Cadinol/α-epi-Cadinol	5937-11-01	D. tanguticum	Whole herbs	Zhang et al., 2007
			H. ambiguus	Flowering-aerial parts	Suleimen et al.,2015
			H. officinalis	Aerial parts	Stappen et al., 2015
			D. heterophyllum	Aerial parts	Stappen et al., 2015
47	trans-Z-α-bisabolene epoxide	111536-37-9	D. heterophyllum	Leaves	Singh et al., 2008
48	trans-β-Farnesene	18794-84-8	D. kotschyi	Flowering-aerial parts	Ashrafi et al., 2017
			L. royleana	Flowering-aerial parts	Ghannadi et al., 2010
			H. officinalis	Aerial parts	Stappen et al., 2015
49	valencene	4630-07-3	D. kotschyi	Flowering-aerial parts	Ashrafi et al., 2017
50	Vulgarol B	64180-68-3	D. kotschyi	Flowering-aerial parts	Ashrafi et al., 2017
51	Veridiflorol	_	D. kotschyi	Flowering-aerial parts	Moridi Farimani et al., 2017
52	Viridiflorol	51371-47-2	D. heterophyllum	Aerial parts	Zhang et al., 2008
			H. ambiguus	Flowering-aerial parts	Suleimen et al.,2015
			H. officinalis	Aerial parts	Stappen et al., 2015
53	Zingiberene	495-60-3	D. kotschyi	Flowering-aerial parts	Ashrafi et al., 2017
54	Z-β-Farnesene	28973-97-9	D. heterophyllum	Leaves	Singh et al., 2008
			L. royleana	Flowering-aerial parts	Ghannadi et al., 2010
55	α-Amorphene	483-75-0	D. moldavica	Aerial parts	Fattahi et al., 2021
			D. heterophyllum	Aerial parts	Zhang et al., 2008
56	α-Bisabolol	23178-88-3	D. integrifolium	Stems and leaves	Zhou et al., 2019
			D. peregrinum	_	Suleimen et al., 2017
57	α-Bisabolene	70286-31-6	D. heterophyllum	Leaves	Singh et al., 2008
58	α-Bergamotene	17699-05-7	D. heterophyllum	Leaves	Singh et al., 2008
59	α-Bourbonene-	5208-58-2	D. heterophyllum	Leaves	Singh et al., 2008
60	α-Bisabolol oxide B	_	D. peregrinum	_	Suleimen et al., 2017
61	α-Cadinol	481-34-5	D. kotschyi	Flowering-aerial parts	Ashrafi et al., 2017
			D. foetidum	Aerial parts	Lee et al., 2007
62	α-Cubebene	17699-14-8	D. tanguticum	Whole herbs	Zhang et al., 2007
			D. kotschyi	Flowering-aerial parts	Ashrafi et al., 2017
			H. officinalis	Flowering-aerial parts	Fathiazad et al.,2011
			L. royleana	Flowering-aerial parts	Ghannadi et al., 2010
63	α-Copaene/Copaene	3856-25-5	D. integrifolium	Stems and leaves	Zhou et al., 2019
			D. kotschyi	Flowering-aerial parts	Ashrafi et al., 2017; Ghavam et al., 2021; Moridi Farimani et al., 2017
			D. moldavica	Aerial parts	Fattahi et al., 2021
			D. heterophyllum	Aerial parts	Zhang,et al, 2008
64	α-cis-Bergamotene	18252-46-5	L. royleana	Flowering-aerial parts	Ghannadi et al., 2010
65	α-Farnesene	125037-13-0	D. heterophyllum	Leaves	Singh et al., 2008
66	α-Gurjunene	489-40-7	D. kotschyi	Flowering-aerial parts	Ashrafi et al., 2017
			H. ambiguus	Flowering-aerial parts	Suleimen et al.,2015
67	α-Humulene/α-Caryophyllene	6753-98-6	D. moldavica	Aerial parts	Fattahi et al., 2021
			D. heterophyllum	Leaves and inflorescence	Singh et al., 2008
			D. tanguticum	Whole herbs	Zhang et al., 2007
			H. officinalis	Flowering-aerial parts	Fathiazad et al.,2011
68	α-Longipinene	5989-08-2	L. royleana	Flowering-aerial parts	Javad et al., 2015;Ghannadi et al., 2010
69	α-Muurolol	_	L. royleana	Flowering-aerial parts	Ghannadi et al., 2010
70	α-Patchoulene	560-32-7	D. heterophyllum	Leaves and inflorescence	Singh et al., 2008
71	α-Santalal	59331-83-8	D. heterophyllum	inflorescence	Singh et al., 2008
72	α-trans-Bergamotene	17829-53-7	D. heterophyllum	inflorescence	Singh et al., 2008
			L. royleana	Aerial parts,Flowering-aerial parts	Javad et al., 2015;Ghannadi et al., 2010
73	β-Bisabolene	495-61-4	D. integrifolium	Stems and leaves	Zhou et al., 2019
			D. kotschyi	Flowering-aerial parts	Ashrafi et al., 2017
			D. peregrinum	_	Suleimen et al., 2017
74	β-Bourbonene/Decahydro-3a-methyl-6-methylene-1-(1-methylethyl)-cyclobuta[1.2:3.4]dicyclopentene	5208-59-3	D. heterophyllum	Aerial parts	Zhang et al., 2008; Stappen et al., 2015
			D. kotschyi	Flowering-aerial parts	Ashrafi et al., 2017; Moridi Farimani et al., 2017
			D. moldavica	Aerial parts	Fattahi et al., 2021
			D. peregrinum	_	Suleimen et al., 2017
			L. iberica	Flowering-aerial parts	Nori-Shargh et al.,2009
			H. officinalis	Flowering-aerial parts, Aerial parts	Fathiazad et al.,2011; Guerrini et al.,2021; Stappen et al., 2015
			L. royleana	Flowering-aerial parts	Ghannadi et al., 2010
75	β-Caryophyllene	87-44-5	D. moldavica	Aerial parts	Fattahi et al., 2021
			D. peregrinum	_	Suleimen et al., 2017
			H. officinalis	Flowering-aerial parts	Fathiazad et al.,2011
			H. ambiguus	Flowering-aerial parts	Suleimen et al.,2015
			L. royleana	Flowering-aerial parts	Ghannadi et al., 2010
			D. foetidum	Aerial parts	Lee et al., 2007
			D. kotschyi	Flowering-aerial parts	Ashrafi et al., 2017; Ghavam et al., 2021
76	β-Calurene	_	D. heterophyllum	Leaves	Singh et al., 2008
77	β-Cadinene	523-47-7	D. peregrinum	_	Suleimen et al., 2017
78	β-Copaene	_	D. moldavica	Aerial parts	Fattahi et al., 2021
			D. integrifolium	Stems and leaves	Zhou et al., 2019
79	β-Cubebene	13744-15-5	L. royleana	Flowering-aerial parts	Javad et al., 2015;Ghannadi et al., 2010
80	β-Elemene	515-13-9	D. integrifolium	Stems and leaves	Zhou et al., 2019
			D. kotschyi	Flowering-aerial parts	Ashrafi et al., 2017
81	β-Elemenone	_	D. tanguticum	Whole herbs	Zhang et al., 2007
82	β-Farnesene	77129-48-7	D. heterophyllum	Leaves and inflorescence	Singh et al., 2008
83	β-selinene	17066-67-0	D. kotschyi	Flowering-aerial parts	Ashrafi et al., 2017
			L. iberica	Flowering-aerial parts	Nori-Shargh et al.,2009
84	β-Turmerone	82508-14-3	D. kotschyi	Flowering-aerial parts	Ashrafi et al., 2017
85	γ-Bisabolene/Bisabolene	13062-00-5	D. heterophyllum	Leaves	Singh et al., 2008
			D. foetidum	Aerial parts	Lee et al., 2007
86	γ-cadinene	24406-05-1	D. moldavica	Aerial parts	Fattahi et al., 2021
			D. foetidum	Aerial parts	Lee et al., 2007
			D. peregrinum	_	Suleimen et al., 2017
87	γ-Elemene	3242-08-08	D. tanguticum	Whole herbs	Zhang et al., 2007
88	γ-Gurjunene	22567-17-5	D. kotschyi	Flowering-aerial parts	Ashrafi et al., 2017
89	γ-muurolene	24268-39-1	D. integrifolium	Stems and leaves	Zhou et al., 2019
			D. heterophyllum	Aerial parts	Zhang et al., 2008
90	δ-Cadinene	16509-53-8	D. integrifolium	Stems and leaves	Zhou et al., 2019
			D. kotschyi	Flowering-aerial parts	Ashrafi et al., 2017; Ghavam et al., 2021
			D. moldavica	Aerial parts	Fattahi et al., 2021
			L. iberica	Flowering-aerial parts	Nori-Shargh et al.,2009
			H. officinalis	Flowering-aerial parts	Fathiazad et al.,2011
91	δ-Cadinol	19435-97-3	D. heterophyllum	inflorescence	Singh et al., 2008
92	(+)-1β,4β,11-trihydroxyoppositane	_	D. forrestii	Whole herbs	Li et al.,2009
93	(+)-α-cadinol	_	D. forrestii	Whole herbs	Li et al.,2009
94	(+)-T-cadinol	_	D. forrestii	Whole herbs	Li et al.,2009
95	(-)-Spathulenol	77171-55-2	D. heterophyllum	Aerial parts	Zhang et al., 2008
96	1,10-di-epi-cubenol	_	D. moldavica	Aerial parts	Fattahi et al., 2021
97	1,5,5,8-Tetramethyl-12-oxabicyclo[9.1.0]dodeca-3,7-diene	_	D. heterophyllum	Aerial parts	Zhang et al., 2008
98	1,5,9,9-Tetramethyl-1,4,7-cycloundecatriene	515812-15-4	D. heterophyllum	Aerial parts	Zhang et al., 2008
99	1,4,7-eudesmanetriol	145400-02-8	D. forrestii	Whole herbs	Li et al.,2009
100	1-Ethenyl-1-methyl-2,4-bis(1-methylethylidene)cyclohexane	339154-91-5	D. heterophyllum	Aerial parts	Zhang et al., 2008
101	1α,6β-dihydroxy-4(14)-eudesmene	_	D. forrestii	Whole herbs	Li et al.,2009
102	1β,10α,4β,5α-diepoxy-7αH-germacran-6β-ol	_	D. forrestii	Whole herbs	Li et al.,2009
103	1β,6β-dihydroxy-4(14)-eudesmene	_	D. forrestii	Whole herbs	Li et al.,2009
104	2Z,6E-Farnesol	3790-71-4	D. moldavica	Aerial parts	Fattahi et al., 2021
105	2E,6E-Farnesol	106-28-5	D. moldavica	Aerial parts	Fattahi et al., 2021
106	2,7,10-Trimethyldodecane	74645-98-0	D. heterophyllum	Aerial parts	Zhang et al., 2008
107	2,6-Dimetyl-6-(4-methyl-3-pentenyl)-2-norpinene	_	D. heterophyllum	Aerial parts	Zhang et al., 2008
108	3-Thujopsanone	25966-79-4	D. moldavica	Aerial parts	Fattahi et al., 2021
109	3,3,5-Trimethyl-1,4-hexadiene	74753-00-7	D. heterophyllum	inflorescence	Singh et al., 2008
110	3β-hydroxy-2-oxo-1,2,12,13-tetrahydro-bergamotene (bergamotane derivative 1)	_	D. nutans	Aerial parts	Misra et al.,1992
111	4,11,11-Trimethyl-8-methylenebicyclo[7.2.0]undec-3-ene	_	D. heterophyllum	Aerial parts	Zhang et al., 2008
112	6,8,8-Trimethyl-2-methylene-tricyclo[5.2.2.0(1,6)]undecan-3-ol	_	D. heterophyllum	Aerial parts	Zhang et al., 2008
113	6,15-epoxy-1,4-eudesmanediol	_	D. forrestii	Whole herbs	Li et al.,2009
114	10-epiteuclatriol	151563-36-9	D. forrestii	Whole herbs	Li et al.,2009
115	10(14)-guaiene-4,6-diol	_	D. forrestii	Whole herbs	Li et al.,2009

## Sheet: Diterpene
No.	Compound name	CAS	Species	Part of plant	Reference
1	Abieta-8,11,13-triene	19407-28-4	D. taliense	Root	Deng et al., 2017
2	Callitrisic acid	5155-70-4	D. taliense	Root	Deng et al.,2017
3	cassipourol	_	D. moldavica	Aerial parts	Wang et al., 2023b
4	cis-Phytol	854039-21-7	D. moldavica	Aerial parts	Fattahi et al., 2021
5	coulterone	156918-73-9	D. komarovi	Whole herbs	Uchiyama et al.,2003
6	Cyclocoulterone	_	D. taliense	Root	Deng et al.,2017
			D. komarovi	Whole herbs	Uchiyama et al.,2003；Uchiyama et al., 2006
7	Cryptojapanol	16755-52-5	D. taliense	Root	Deng et al.,2017
8	Dehydroabietane	_	D. taliense	Root	Deng et al., 2017
9	Ferruginol	514-62-5	D. taliense	Root	Deng et al., 2017
10	Inuroyleanol	57685-31-1	D. taliense	Root	Deng et al., 2017
11	Isophytol	505-32-8	D. moldavica	Aerial parts	Fattahi et al., 2021
12	komaroviquinone	_	D. komarovi	Whole herbs	Uchiyama et al., 2003; Uchiyama et al., 2006
13	komarovispirone	_	D. komarovi	Whole herbs	Uchiyama et al., 2006
14	Neophytadiene	504-96-1	D. moldavica	Aerial parts	Fattahi et al., 2021
15	Phytol	150-86-7	D. tanguticum	Whole herbs	Zhang et al., 2007
16	Sempervirol	1857-11-0	D. taliense	Root	Deng et al., 2017
17	Sugiol	511-05-7	D. forrestii	Whole herbs	Li et al.,2009
			D. taliense	Root	Deng et al., 2017
18	Totarol	511-15-9	D. taliense	Root	Deng et al., 2017
19	6-Methyl-4,6-bis(4-methylpent-3-en-1-yl)cyclohexa-1,3-dienecarbaldehyde	61447-89-0	D. kotschyi	Flowering-aerial parts	Ghavam M, 2022
20	7α-Hydroxytotarol	_	D. taliense	Root	Deng et al., 2017
21	11,14-Dihydroxy-12,19-dimethoxy-7-oxo-8,11,13-abietatrien-19,20-olide	_	D. taliense	Root	Deng et al., 2017
22	12-Methoxy-18-hydroxy-sugiol	_	D. taliense	Root	Deng et al., 2017
23	15-isopimaren-8-ol	_	D. forrestii	Whole herbs	Li et al.,2009
24	15-sandaracopimarene-8,11-diol	_	D. forrestii	Whole herbs	Li et al.,2009
25	Dracocephalumoid A	_	D. moldavica	Aerial parts	Nie et al., 2021
26	Dracocephalumoid B	_	D. moldavica	Aerial parts	Nie et al., 2021
27	Dracocephalumoid C	_	D. moldavica	Aerial parts	Nie et al., 2021
28	Dracocephalumoid D	_	D. moldavica	Aerial parts	Nie et al., 2021
29	Dracocephalumoid E	_	D. moldavica	Aerial parts	Nie et al., 2021
30	Uncinatone	1770782-39-2	D. moldavica	Aerial parts	Nie et al., 2021
31	(3S, 4R, 10S, 16S)–3, 4, 12, 16–diepoxy–11, 14–dihydroxy–17 (15→16), 18(4→3)–diabeo– abieta–5, 8, 11, 13–tetraene–7–one	_	D. moldavica	Aerial parts	Nie et al., 2021
32	(10S, 16S)–12, 16–epoxy–11, 14–dihydroxy–17(15→16)–abeo-abieta–8, 11, 13–trien–7–one	_	D. moldavica	Aerial parts	Nie et al., 2021
33	(3R, 10S, 16S)–12, 16–epoxy–3, 11, 14–trihydroxy–17(15→16), 18(4→3)–diabeo–abieta–4(19), 5, 8, 11, 13–pentaen–7–one	_	D. moldavica	Aerial parts	Nie et al., 2021

## Sheet: Triterpene
No.	Compound name	CAS	Species	Part of plant	Reference
1	arjunolic acid	465-00-9	D. forrestii	Whole herbs	Li et al.,2009
2	Betulin	473-98-3	D. heterophyllum	Aerial parts	Wang et al., 2012
			D. forrestii	Whole herbs	Li et al.,2009
			D. peregrinum	_	Fu F., 2009; Yan Y.L., 2020
3	Betulinic acid	472-15-1	D. forrestii	Whole herbs	Li et al.,2009
			D. heterophyllum	Aerial partss	Wang et al., 2012
			D. komarovi	Whole herbs	Uchiyama et al., 2006
			D. peregrinum	_	Fu F., 2009; Yan Y.L., 2020
4	Corosolic acid	4547-24-4	D. peregrinum	_	Yan Y.L., 2020
5	euscaphic acid	53155-25-2	D. moldavica	Aerial parts	Wang et al., 2023b
6	Lupeol	545-47-1	D. peregrinum	_	Fu F., 2009; Yan Y.L., 2020
7	Masilinic acid	_	H. cuspidatus	Aerial parts	Aihaiti et al.,2022
8	nigaichigoside F1	95262-48-9	D. forrestii	Whole herbs	Li et al.,2009
9	oleanolic acid/Oleanic acid	508-02-1	D. forrestii	Whole herbs	Li et al.,2006；Li et al.,2009
			D. peregrinum	_	Fu F., 2009; Yan Y.L., 2020
			D. palmatum	Whole herbs	Olennikov et al., 2013
			D. rupestre	Leaves	Gao et al., 2022
			D. heterophyllum	Whole herbs, Aerial part	Shi et al., 2018; Wang et al., 2012
			H. cuspidatus	Aerial part	Aihaiti et al.,2023
			D. kotschyi	Whole herbs	Saeidnia et al., 2004
10	pomolic acid	13849-91-7	D. heterophyllum	Whole herbs	Shi etal., 2018
11	ursolic acid	77-52-1	D. palmatum	Whole herbs	Olennikov et al., 2013
			D. forrestii	Whole herbs	Li et al., 2009
			D. heterophyllum	Whole herbs, Aerial part	Shi et al., 2018; Wang et al., 2012
			D. komarovi	Whole herbs	Uchiyama et al., 2006
			D. peregrinum	_	Fu F., 2009; Yan Y.L., 2020
			D. kotschyi	Whole herbs	Saeidnia et al., 2004
			H. cuspidatus	aerial part	Shomirzoeva et al.,2020
12	ursonic acid/3-carbonylursolic acid	6246-46-4	D. komarovi	Whole herbs	Uchiyama et al., 2006
			D. peregrinum	_	Fu F., 2009
13	2α,3α-Dihydroxy-11α,12α-epoxy-urs-28,13β-olide	_	D. taliense	Root	Deng et al., 2017
14	2α,3α-dihydroxy-12-en-28-ursolic acid	_	D. moldavica	Aerial parts	Wang et al., 2023b
15	2α,3β,24-trihydroxy-12-en-28-ursolic acid	_	H. cuspidatus	Aerial parts	Shomirzoeva et al.,2020
16	2α-dihydroxy ursolic acid	_	D. heterophyllum	Aerial parts	Wang et al., 2012
17	(3β,18β)-20,28-epoxy-3-hydroxyurs-21-en-28-one	_	D. forrestii	Whole herbs	Li et al.,2006
18	(3β,18β)-ursane-3,20,28-triol	_	D. forrestii	Whole herbs	Li et al.,2006
19	(3β,18α,19α)-ursane-3,20,28-triol	_	D. forrestii	Whole herbs	Li et al.,2006
20	3β,28-dihydroxylup-20(29)-ene	_	D. forrestii	Whole herbs	Li et al.,2006
21	3β-hydroxylup-20(29)-en-28-oic acid	_	D. forrestii	Whole herbs	Li et al.,2006
22	3β-hydroxyurs-11-en-28,13β-olide	_	D. forrestii	Whole herbs	Li et al.,2006
23	3β-hydroxyurs-12-ene-28-al	_	D. forrestii	Whole herbs	Li et al.,2006
24	3β-hydroxy-11a,12a-epoxyolean-28,13β-olide	_	D. forrestii	Whole herbs	Li et al.,2006
25	11α,12α-epoxyolean-2α,3β,23-trihydroxy-28,13β-olide_x0002_	_	D. forrestii	Whole herbs	Li et al.,2009
26	12,13-epoxy-28-norursane-3β,17β-diol	_	D. forrestii	Whole herbs	Li et al.,2006
27	23-hydroxyursolate	_	D. forrestii	Whole herbs	Li et al.,2009
28	28-norurs-12-en-3β-ol	_	D. forrestii	Whole herbs	Li et al.,2006
29	28-nor-3β,18β-dihydroxyurs-12-ene	_	D. moldavica	Aerial parts	Wang et al., 2023b

## Sheet: Flavone
No.	Compound name	CAS	Species	Part of plant	Reference
1	Acacetin	480-44-4	D. peregrinum	_	Fu F., 2009; Yan Y.L., 2020
			D. moldavica	Whole herbs	Hu et al., 2023
2	Acacetin-7-O-glucoside (Tilianin)	4291-60-5	D. botryoides	Flowering-aerial parts	Kashchenko et al., 2022
			D. moldavica	Aerial part; Whole herbs	Wang et al., 2022; Hu et al., 2023
			D. austriacum	Flowering-aerial parts	Kashchenko et al., 2022
3	Acacetin-7-O-rutinoside (Linarin)	480-36-4	D. peregrinum	Whole herbs	Dai et al., 2008
			H. cuspidatus	Aerial part	Aihaiti et al.,2022
4	acacetin-7-O-β-D-glucoside	_	D. peregrinum	_	Fu F., 2009
5	acacetin-7-O-β-D-glucuronide	_	D. foetidum	Flowering-aerial parts	Selenge et al., 2014
			D. moldavica	Whole herbs	Hu et al., 2023
6	acacetin-7-O-β-D-glucopyranoside	_	D. foetidum	Flowering-aerial parts	Selenge et al., 2014
			D. moldavica	Whole herbs	Hu et al., 2023
7	acacetin-7-O-α-L-rhamnopyranosyl-(1–6)-β-D-glucopyranoside	_	D. foetidum	Flowering-aerial parts	Selenge et al., 2014
8	Acacetin-O-desoxyhexoside-O-hexoside	_	D. austriacum	Flowering-aerial parts,Roots	Kashchenko et al., 2022
9	acacetin 7-O-α-L-rhamnopyranosyl-(1→6)-β-D-glucopyranoside	_	H. officinalis	Whole herbs	Wang et al.,2010
10	acacetin-7-O-β-D-glucopyranosyl-(1→2)-β-D-glucopyranosyl-(1→2)-[α-L-rhamnopyranosyl-(1→6)]-β-D-glucopyranoside	_	D. ruyschiana	Aerial parts	Selenge et al., 2013
11	acacetin-7-O-β-D-glucopyranosyl-(1→2)-3-O-acetyl-β-D-glucopyranosyl-(1→2)-[α-L-rhamnopyranosyl-(1→6)]-β-D-glucopyranoside	_	D. ruyschiana	Aerial parts	Selenge et al., 2013
12	acacetin-7-O-β-D-glucopyranosyl-(1→2)-6-O-acetyl-β-D-glucopyranosyl-(1→2)-[α-L-rhamnopyranosyl-(1→6)]-β-D-glucopyranoside	_	D. ruyschiana	Aerial parts	Selenge et al., 2013
13	Acacetin 7-(6''-acetylglucoside)	_	D. moldavica	Whole herbs	Hu et al., 2023
14	Acacetin tri-O-hexoside-O-desoxyhexoside	_	D. austriacum	Flowering-aerial parts	Kashchenko et al., 2022
15	acacetin-7-O-(6"-malonyl)-β-D-glucopyranoside	_	D. foetidum	Flowering-aerial	Selenge et al.,2014
16	Acacetin-7-O-(3-O-malonyl)-β-D-glucopyranoside	_	D. foetidum	Flowering-aerial	Selenge et al.,2014
17	Acacetin-7-O-(3,6-O-dimalonyl)-β-D-glucopyranoside	_	D. foetidum	Flowering-aerial	Selenge et al.,2014
18	Acacetin-7-O-(2-O-acetyl)-β-D-glucuronopyranoside	_	D. foetidum	Flowering-aerial	Selenge et al.,2014
19	Acacetin-7-O-(2-O-malonyl)-β-D-glucuronopyranoside	_	D. foetidum	Flowering-aerial	Selenge et al.,2014
20	Acacetin-7-O-(3-O-malonyl)-β-D-glucuronopyranoside	_	D. foetidum	Flowering-aerial	Selenge et al.,2014
21	Apigenin	520-36-5	D. rupestre	Leaves	Gao et al., 2022
			D. kotschyi	Leaves	Fattahi et al., 2013
			D. foetidum	Flowering-aerial parts	Selenge et al., 2014
			D. botryoides	Flowering-aerial parts	Kashchenko et al., 2022
			D. palmatum	Whole herbs,flowers,Leaves	Olennikov et al., 2013; Ferreira et al., 2016
			D. peregrinum	_	Yan Y.L., 2020
			H. cuspidatus	Aerial parts	Aihaiti et al.,2022
			H. officinalis	Whole herbs	Wang et al.,2010
			D. moldavica	Aerial parts, Whole herbs	Wang et al., 2022; Hu et al., 2023
22	Apigenin-7-O-glucoside (cosmosiin)	578-74-5	D. rupestre	Leaves	Gao et al., 2022
			D. kotschyi	Leaves	Fattahi et al., 2013
			D. moldavica	Aerial parts, Whole herbs	Wang et al., 2022; Hu et al., 2023
			D. austriacum	Flowering-aerial parts	Kashchenko et al., 2022
			D. palmatum	Whole herbs,flowers,Leaves	Olennikov et al., 2013
23	apigenin-7-O-β-D-galactoside	_	D. moldavica	Whole herbs	Hu et al., 2023
24	apigenin-7-O-(6’’-malonyl)-β-D-glucopyranoside	_	D. foetidum	Flowering-aerial parts	Selenge et al., 2014
25	apigenin-7-O-β-D-glucuronide	_	D. foetidum	Flowering-aerial parts	Selenge et al., 2014
			H. officinalis	Whole herbs, Flowering-aerial parts	Fathiazad et al.,2011; Wang et al.,2010
26	Apigenin-7-O-(4”-malonyl-6”-O-acetyl)-glucoside	_	D. botryoides	Flowering-aerial parts	Kashchenko et al., 2022
27	Apigenin-7-O-(6”-O-acetyl)-glucoside	_	D. botryoides	Flowering-aerial parts	Kashchenko et al., 2022
28	Apigenin-7-O-rutinoside/isorhoifolin	552-57-8	D. heterophyllum	Whole herbs, Aerial part	Shi et al., 2018; Wang et al., 2012
			D. austriacum	Flowering-aerial parts, Roots	Kashchenko et al., 2022
			H. cuspidatus	Aerial part	Aihaiti et al.,2022
			D. palmatum	Whole herbs, flowers, Leaves, Stems	Olennikov et al., 2013
29	apigenin 7-O-β-D-glucopyranoside	_	H. officinalis	Whole herbs	Wang et al.,2010
30	apigenin 7-O-β-D-glucuronopyranoside methyl ester	_	H. officinalis	Whole herbs	Wang et al.,2010
31	apigenin 7-O-β-D-glucuronopyranoside butyl ester	145940-28-9	H. officinalis	Whole herbs	Wang et al.,2010
32	apigenin-7-O-β-D-glucopyranosyl-(1→2)-β-D-glucopyranosyl-(1→2)-[α-L-rhamnopyranosyl-(1→6)]-β-D-glucopyranoside	_	D. ruyschiana	Aerial parts	Selenge et al., 2013
33	Apigenin 7-O-hexoside	_	H. cuspidatus	Aerial part	Aihaiti et al.,2022
34	apigenin-7-O-β-D-glucuronopyranoside	_	D. palmatum	Whole herbs	Olennikov et al., 2013
35	Apigenin O-hexoside-di-O-acetyl ester	_	D. botryoides	Flowering-aerial parts	Kashchenko et al., 2022
36	apigenin-4'-O-β-d-glucopyranoside	_	H. cuspidatus	Aerial part	Shomirzoeva et al.,2020
37	Cirsimaritin/scrophulein	6601-62-3	D. kotschyi	Leaves	Fattahi et al., 2013
			D. moldavica	Whole herbs	Hu et al., 2023
			H. cuspidatus	Aerial part	Aihaiti et al.,2022
38	chrysoeriol	491-71-4	D. moldavica	Whole herbs	Hu et al., 2023
39	Diosmetin	520-34-3	D. heterophyllum	Aerial parts,Whole herbs	Wang et al., 2012; Numonov et al., 2015; Shi et al., 2018
			D. peregrinum	Whole herbs _	Dai et al., 2008; Yan Y.L., 2020
			D. moldavica	Whole herbs	Hu et al., 2023
40	diosmetin-7-O-β-D-glucuronide	35110-20-4	D. foetidum	Flowering-aerial parts	Selenge et al., 2014
41	Diosmetin-7-O-β-D-glucose-(1→6)-β-D-glucoside	_	D. tanguticum	Aerial parts	Liu et al., 2009
42	Diosmetin-7-O-α-L-arabinosyl-(1→6)-β-D-glucoside	_	D. tanguticum	Aerial parts	Liu et al., 2009
43	Diosmetin-7-O-β-D-xylosyl-(1→6)-β-D-glucoside	_	D. tanguticum	Aerial parts	Liu et al., 2009
44	diosmetin-7-O-β-D-glucopyranosyl-(1→2)-6-O-acetyl-β-D-glucopyranosyl-(1→2)-[α-L-rhamnopyranosyl-(1→6)]-β-D-glucopyranoside	_	D. ruyschiana	Aerial parts	Selenge et al., 2013
45	diosmetin 7-O-β-D-glucopyranosyl-(1→2)-β-D-glucopyranosyl-(1→2)-[α-L-rhamnopyranosyl-(1→6)]-β-D-glucopyranoside	_	D. ruyschiana	Aerial parts	Selenge et al., 2013
46	diosmetin-7-O-β-D-glucoside	_	D. tanguticum	Aerial parts	Liu et al.,2009
47	Drahebephins A=5,7,3',4'-tetrahydroxy-6-(2-oxopyrrolidin-5-yl)-flavone	_	D. heterophyllum	Aerial parts	Wang et al., 2012
48	Drahebephins B=5,7,3',4' -tetrahydroxy-8-(2-oxopyrrolidin-5-yl)-flavone	_	D. heterophyllum	Aerial parts	Wang et al., 2012
49	diosmin	520-27-4	H. officinalis	Whole herbs	Wang et al.,2010
50	epigallocatechin	970-74-1	D. rupestre	Leaves	Gao et al., 2022
51	flavoyadorigenin B	25739-41-7	D. forrestii	Whole herbs	Li et al.,2009
52	gallocatechin	1617-55-6	D. rupestre	Leaves	Gao et al., 2022
53	gardenin B	2798-20-1	D. moldavica	Whole herbs	Hu et al., 2023
54	gardenin A	21187-73-5	D. moldavica	Whole herbs	Hu et al., 2023
55	Hispidulin	1447-88-7	H. cuspidatus	Aerial part	Aihaiti et al.,2022
56	Isovitexin	38953-85-4	D. rupestre	Leaves	Gao et al., 2022
57	Luteolin	491-70-3	D. heterophyllum	Aerial parts,Whole herbs	Numonov et al., 2015; Wang et al., 2012; Shi et al., 2018
			D. moldavica	Aerial parts, Whole herbs	Fattahi et al., 2021; Wang et al., 2022; Hu et al., 2023
			D. kotschyi	Leaves	Fattahi et al., 2013
			D. botryoides	Flowering-aerial parts	Kashchenko et al., 2022
			D. rupestre	Leaves	Gao et al., 2022
			D. forrestii	Whole herbs	Li et al.,2009
			D. palmatum	Whole herbs, flowers, Leaves, Stems	Olennikov et al., 2013
			D. peregrinum	Whole herbs _	Dai et al., 2008; Fu F., 2009; Yan Y.L., 2020
			H. cuspidatus	aerial parts	Shomirzoeva et al.,2020
			H. officinalis	Whole herbs	Wang et al.,2010
			D. austriacum	Flowering-aerial parts	Kashchenko et al., 2022
58	Luteolin 3’-O-β-D-glucuronide	53527-42-7	D. kotschyi	Leaves	Fattahi et al., 2013
59	Luteolin-3’-O-glucoside	_	D. austriacum	Flowering-aerial parts	Kashchenko et al., 2022
60	Luteolin 4'-O-glucoside	6920-38-3	D. austriacum	Flowering-aerial parts,Roots	Kashchenko et al., 2022
			D. botryoides	Flowering-aerial parts,Roots	Kashchenko et al., 2022
			D. palmatum	Whole herbs, flowers, Leaves, Stems	Olennikov et al., 2013
61	luteolin-4'-O-β-D-glucopyranoside	_	D. palmatum	Whole herbs	Olennikov et al., 2013
62	Luteolin-5-O-β-D-glucoside	_	D. heterophyllum	Aerial parts	Wang et al., 2012
63	Luteolin-7-O-rutinoside-4' -O-glucoside (cynarotriside)	_	D. austriacum	Flowering-aerial parts	Kashchenko et al., 2022
64	Luteolin-7-O-rutinoside	20633-84-5	D. austriacum	Flowering-aerial parts	Kashchenko et al., 2022
			D. botryoides	Flowering-aerial parts	Kashchenko et al., 2022
			D. heterophyllum	Aerial parts	Wang et al., 2012
			D. peregrinum	Whole herbs	Dai et al., 2008
65	Luteolin-7-O-(6”-O-acetyl)-glucoside	_	D. botryoides	Flowering-aerial parts, Roots	Kashchenko et al., 2022
66	Luteolin-7-O-(2”,6”-di-O-acetyl)-hexoside	_	D. botryoides	Flowering-aerial parts,Roots	Kashchenko et al., 2022
67	Luteolin-7, 4' -di-O-rutinoside	_	D. austriacum	Flowering-aerial parts,Roots	Kashchenko et al., 2022
68	Luteolin-7-methoxy-3'-O-(3''-O-acetyl)-β-D-glucopyranuronic acid-6''methyl ester	_	D. tanguticum	Aerial parts	Zeng et al.,2011
69	Luteolin-7-O-glucoside (cynaroside)	5373-11-05	D. austriacum	Roots	Kashchenko et al., 2022
			D. botryoides	Roots,Flowering-aerial parts	Kashchenko et al., 2022
			D. rupestre	Leaves	Gao et al., 2022
			D. peregrinum	Whole herbs	Dai et al., 2008
			D. palmatum	Whole herbs, flowers, Leaves, Stems	Olennikov et al., 2013
70	luteolin-7-O-(6''-feruloyl) glucopyranoside	_	D. peregrinum	Whole herbs	Dai et al., 2008
71	Luteolin-7-O-α-L-arabinosyl-(1→6)-β-D-glucoside	_	D. tanguticum	Aerial parts	Liu et al., 2009
72	luteolin-7-O-α-L-rhamnosyl (1→6)-β-D-glucoside	_	H. cuspidatus	Aerial part	Aihaiti et al.,2022
73	Luteolin-7-O-β-D-glucopyranoside/Luteolin-7-O-β-D-glucoside	70855-41-3	D. kotschyi	Leaves	Fattahi et al., 2013
			H. officinalis	Whole herbs	Wang et al.,2010
			D. tanguticum	Aerial parts	Liu et al., 2009
74	Luteolin-7-O-β-D-glucosyl-(1→6)-β-D-glucoside	_	D. tanguticum	Aerial parts	Liu et al., 2009
75	Luteolin-7-O-β-D-xylosyl-(1→6)-β-D-glucoside	_	D. tanguticum	Aerial parts	Liu et al., 2009
76	luteolin-7-O-β-D-glucuronide	56324-53-9	D. foetidum	Flowering-aerial parts	Selenge et al., 2014
			D. palmatum	Whole herbs, flowers, Leaves, Stems	Olennikov et al., 2013
77	luteolin-7-O-β-D-glucuronopyranoside	_	D. palmatum	Whole herbs	Olennikov et al., 2013
78	Luteolin-O-desoxyhexoside-O-hexoside	_	D. austriacum	Flowering-aerial parts,Roots	Kashchenko et al., 2022
			D. botryoides	Flowering-aerial parts	Kashchenko et al., 2022
79	Luteolin-tri-O-hexoside-di-O-desoxyhexoside	_	D. austriacum	Flowering-aerial parts	Kashchenko et al., 2022
80	luteolin- rutinoside II	_	H. cuspidatus	Aerial part	Aihaiti et al.,2022
81	narirutin	14259-46-2	D. forrestii	Whole herbs	Li et al.,2009
82	Pectolarigenin	_	D. tanguticum	Aerial parts	Zeng et al.,2011
			H. cuspidatus	Aerial part	Aihaiti et al.,2022
83	Peregrinumin A	_	D. peregrinum	_	Fu F., 2009
84	Peregrinumin B	_	D. peregrinum	_	Fu F., 2009
85	Peregrinumin C	_	D. peregrinum	_	Fu F., 2009
86	salvigenin	19103-54-9	D. moldavica	Whole herbs	Hu et al., 2023
			H. cuspidatus	Aerial part	Aihaiti et al.,2022; Shomirzoeva et al.,2020
87	Salvegenin	_	H. cuspidatus	Aerial part	Aihaiti et al.,2022
88	scolymoside	25694-72-8	D. forrestii	Whole plants	Li et al.,2009
			D. palmatum	Whole herbs, flowers, Leaves, Stems	Olennikov et al., 2013
89	Scutellarein-7-O-glucoside	26046-94-6	D. peregrinum	Whole herbs	Dai et al., 2008
90	vitexin	3681-93-4	D. rupestre	Leaves	Gao et al., 2022
91	xanthomicrol	16545-23-6	D. kotschyi	Leaves	Fattahi et al., 2013
92	3,5-dihyroxyl-6,7,3',4'-tetrmethoxylflavone	_	D. peregrinum	_	Yan Y.L., 2020
93	5-hydroxyl-3',4',6,7-tetramethoxylflavone	_	D. peregrinum	_	Fu F., 2009
94	5-hydroxy-4'-methoxyflavone-7-O-rutinoside	_	D. tanguticum	Whole herbs	Ma et al., 2020
95	5,7-dihydroxy-3′,4′-dimethoxyflavone	_	D. forrestii	Whole herbs	Li et al.,2009
96	5,7,3'-trihydroxyl-4'-methoxylflavone	_	D. peregrinum	_	Fu F., 2009
97	5,3',4'-trihydroxyl-3, 7-dimethoxylflavone	_	D. peregrinum	_	Fu F., 2009
98	5,6,7,4'-tetrahydroxylflavone-7-O-β-D-glucoside	_	D. peregrinum	_	Fu F., 2009
99	5,7-dihydroxyl-4'-methoxyl flavone-7-O-α-L-rhamnosyl(1→6)-β-D-glucoside	_	D. peregrinum	_	Fu F., 2009
100	5,6,4′-trihydroxyl-7,8-dimethoxy flavone	_	H. cuspidatus	Aerial part	Aihaiti et al.,2022
101	5,3',4'-trihydroxy-3,7-dimethoxyflavone	_	D. peregrinum	Whole herbs	Dai et al., 2008
102	8-hydroxy-salvigenin	_	D. moldavica	Whole herbs	Hu et al., 2023
103	acacetin-7-O-glcopyranoside	_	D. peregrinum	Whole herbs	Dai et al., 2008

## Sheet: Flavonol
No.	Compound name	CAS	Species	Part of plant	Reference
1	4′-methoxy-5-hydroxy-8–3,3-dimethylallyl flavone-3-O-β-L-rhamnopyranosyl (1 → 2)-α-L-rhamnopyranoside-7-O-β- D -glucopyranoside		H. cuspidatus	Aerial parts	Aihaiti et al.,2022
2	Calycopterin	481-52-7	D. kotschyi	Leaves	Fattahi et al., 2013
3	Chrysosplenetin	603-56-5	D. heterophyllum	Aerial parts	Numonov et al., 2015
4	Dihydroxy-trimethoxyflavone	_	H. cuspidatus	Aerial parts	Aihaiti et al.,2022
5	Dihydroxy-trimethoxyflavone-I	_	H. cuspidatus	Aerial parts	Aihaiti et al.,2022
6	epimedoside A	39012-04-9	H. cuspidatus	Aerial parts	Shomirzoeva et al.,2020
7	epimedin C	110642-44-9	H. cuspidatus	Aerial parts	Shomirzoeva et al.,2020
8	Hydroxy-tetramethoxyflavone	_	H. cuspidatus	Aerial parts	Aihaiti et al.,2022
9	icariin	489-32-7	H. cuspidatus	Aerial parts	Aihaiti et al.,2022; Shomirzoeva et al.,2020
10	Isokaempferide	1592-70-7	D. kotschyi	Leaves	Fattahi et al., 2013
11	Isorhamnetin	480-19-3	D. peregrinum	_	Yan Y.L., 2020
			D. moldavica	Whole herbs	Hu et al., 2023
12	Isorhamnetin 3-O-galactoside	6743-92-6	H. cuspidatus	Aerial parts	Aihaiti et al.,2022
13	kaempferide-3-O-rhamnopyranoside	_	D. peregrinum	Whole herbs	Dai et al., 2008
14	Kaempferol	520-18-3	D. moldavica	Aerial parts, Whole herbs	Fattahi et al., 2021; Hu et al., 2023
			D. heterophyllum	Aerial parts	Numonov et al., 2015
			D. peregrinum	Whole herbs _	Dai et al., 2008; Fu F., 2009; Yan Y.L., 2020
15	Kaempferol-3-glucoside/kaempferol-3-O-glucopyranoside/kaempferol-3-O-glucoside(astragalin)	480-10-4	D. rupestre	Leaves	Gao et al., 2022
			D. peregrinum	Whole herbs _	Dai et al., 2008; Yan Y.L., 2020
			D. moldavica	Aerial parts	Wang et al., 2022
16	kaempferol 3-O-β-D-glucopyranoside	31159-41-8	D. ruyschiana	Aerial parts	Selenge et al., 2013
17	kaempferol-7-O-β-D-glucoside	16290-07-6	D. peregrinum	_	Fu F., 2009
18	kahnisin-3-O-rhamnoside	_	D. peregrinum	_	Yan Y.L., 2020
19	Myricetin-3-glucosylrutinoside	_	D. rupestre	Leaves	Gao et al., 2022
20	Penduletin	569-80-2	D. kotschyi	Leaves	Fattahi et al., 2013
21	quercetin	117-39-5	D. moldavica	Aerial parts, Whole herbs	Fattahi et al., 2021; Hu et al., 2023
			D. peregrinum	Whole herbs _	Dai et al., 2008; Yan Y.L., 2020
			H. cuspidatus	aerial parts	Aihaiti et al.,2022
22	Quercetin-3-glucoside/Isoquercitrin	482-35-9	D. rupestre	Leaves	Gao et al., 2022
			D. peregrinum	Whole herbs _	Dai et al., 2008; Fu F., 2009; Yan Y.L., 2020
23	Quercetin-3-galactoside	482-36-0	D. rupestre	Leaves	Gao et al., 2022
24	Quercetin-3-rutinoside	_	D. rupestre	Leaves	Gao et al., 2022
25	Quercetin 3-O-hexoside	_	H. cuspidatus	Aerial parts	Aihaiti et al.,2022
26	quercetin-3-O-β-d-glucopyranoside	_	H. cuspidatus	Aerial parts	Shomirzoeva et al.,2020
27	quercetin 3-O-β-D-glucopyranoside	_	D. ruyschiana	Aerial parts	Selenge et al., 2013
28	quercetin 3-O-β-D-glucuronide	22688-79-5	D. ruyschiana	Aerial parts	Selenge et al., 2013
29	Quercetin-7-O-β-D-glucopyranoside	491-50-9	D. peregrinum	Whole herbs _	Dai et al., 2008; Yan Y.L., 2020
30	quercetin 7-O-β-D-apiofuranosyl-(1→2)-β-D-xylopyranoside	_	H. officinalis	Whole herbs	Wang et al.,2010
31	quercetin 7-O-β-D-apiofuranosyl-(1→2)-β-D-xylopyranoside 3'-O-β-D-glucopyranoside	_	H. officinalis	Whole herbs	Wang et al.,2010
32	Quercitrin	522-12-3	D. moldavica	Aerial parts	Fattahi et al., 2021
			D. peregrinum	Whole herbs _	Dai et al., 2008; Fu F., 2009
33	Rutin	153-18-4	D. moldavica	Aerial parts	Fattahi et al., 2021
			D. peregrinum	_	Yan Y.L., 2020
34	3,5,7-trihydroxyl-4'-methoxylflavone-3-O-α-L-rhamnoside	_	D. peregrinum	_	Fu F., 2009
35	3-hydroxyflavone	577-85-5	D. moldavica	Whole herbs	Hu et al., 2023
36	4-methoxy-5-hydroxy-8–3,3-dimethylallylflavone-3-O-β- D -xylopyranosyl (1 → 2)-α-L-rhamnopyranoside-7-O-β- D -glucopyranoside		H. cuspidatus	Aerial parts	Aihaiti et al.,2022
37	4′-methoxy-5-hydroxy-8–3,3-dimethylallylflavone-3-O-β- D -glucopyranosyl (1 → 2)-α-L-rhamnopyranoside-7-O-β- D -glucopyranoside		H. cuspidatus	Aerial parts	Aihaiti et al.,2022

## Sheet: Dihydroflavone
No.	Compound name	CAS	Species	Part of plant	Reference
1	Alpinetin	36052-37-6	D. peregrinum	_	Yan Y.L., 2020
2	choerospondin	81202-36-0	D. forrestii	Whole herbs	Li et al.,2009
3-6	dracocephin A=stereoisomers 6-(2”-pyrrolidinone-5”-yl)naringenin (±)	_	D. rupestre	Whole herbs	Ilkei et al., 2016
7-10	dracocephin B=8-(2”-pyrrolidinone-5”-yl)naringenin (±)	_	D. rupestre	Whole herbs	Ilkei et al., 2016
11	Epiafzelechin-3-gallate	_	D. rupestre	Leaves	Gao et al., 2022
12	Eriodictyol	552-58-9	D. rupestre	Leaves	Ferreira et al., 2016; Gao et al., 2022
			D. peregrinum	Whole herbs _	Dai et al., 2008; Yan Y.L., 2020
			D. botryoides	Flowering-aerial parts	Kashchenko et al., 2022
			D. palmatum	Whole herbs	Olennikov et al., 2013
13	Eriodictyol-7-O-glucoside	38965-51-4	D. rupestre	Leaves	Gao et al., 2022
			D. botryoides	Flowering-aerial parts	Kashchenko et al., 2022
			D. palmatum	Whole herbs, flowers, Leaves, Stems	Olennikov et al., 2013
14	Eriodictyol 7-O-rutinoside (eriocitrin)	13463-28-0	D. botryoides	Flowering-aerial parts	Kashchenko et al., 2022
15	eriodictyol-7-O-β-D-glucopyranoside	_	D. palmatum	Whole herbs	Olennikov et al., 2013
16	Hesperetin	520-33-2	D. moldavica	Aerial parts	Fattahi et al., 2021
			D. peregrinum	_	Yan Y.L., 2020
17	Hesperidin	520-26-3	D. moldavica	Aerial parts	Fattahi et al., 2021
18	Naringenin	480-41-1	D. rupestre	Leaves	Gao et al., 2022
			D. moldavica	Aerial parts	Fattahi et al., 2021
			D. peregrinum	_	Yan Y.L., 2020
			D. botryoides	Flowering-aerial parts	Kashchenko et al., 2022
			D. palmatum	Whole herbs	Olennikov et al., 2013
19	Naringenin-7-O-glucoside/Naringenin-7-O-β-D-glucoside	529-55-5	D. rupestre	Leaves	Gao et al., 2022
			D. palmatum	Whole herbs, flowers, Leaves, Stems	Olennikov et al., 2013
20	Naringenin 7-O-rutinoside (narirutin)	14259-46-2	D. botryoides	Flowering-aerial parts	Kashchenko et al., 2022
			D. tanguticum	Whole herbs	Ma et al., 2020
21	Naringenin 7-O-glucoside	_	D. botryoides	Flowering-aerial parts, Roots	Kashchenko et al., 2022
22	Naringin	10236-47-2	D. moldavica	Stem	Fattahi et al., 2021
23	naringenin-7-O-β-D-glucopyranoside	_	D. palmatum	Whole herbs	Olennikov et al., 2013
24-25	(±)-naringenin	_	D. rupestre	Whole herbs	Ilkei et al., 2016

## Sheet: Phenylpropanol
No.	Compound name	CAS	Species	Part of plant	Reference
1	acanthoside B	7374-79-0	D. forrestii	Whole herbs	Li et al.,2009
			D. moldavica	Aerial parts	Wang et al., 2022
2	Acteoside	61276-17-3	H. cuspidatus	Aerial parts	Aihaiti et al.,2022
			D. heterophyllum	Whole herbss	Shi et al., 2018
3	Benzyl O-p-coumaroyl-O-hexoside	_	D. austriacum	Flowering-aerial parts	Kashchenko et al., 2022
4	Benzyl O-p-coumaroyl-O desoxyhexoside-O-hexoside	_	D. austriacum	Flowering-aerial parts	Kashchenko et al., 2022
5	Butyl rosmarinate	222713-83-9	H. cuspidatus	Aerial parts	Aihaiti et al.,2022
6	Caffeic acid	331-39-5	D. austriacum	Flowering-aerial parts,Roots	Kashchenko et al., 2022
			D. palmatum	Whole herbs, flowers, Leaves, Stems	Olennikov et al., 2013
			D. peregrinum	Whole herbs _	Dai et al., 2008; Fu F., 2009; Yan Y.L., 2020
			D. forrestii	Whole herbs	Li et al.,2009
			H. cuspidatus	aerial parts	Aihaiti et al.,2022; Shomirzoeva et al.,2020
			D. moldavica	Aerial parts	Fattahi et al., 2021
7	Caffeic acid O-hexoside	_	D. austriacum	Flowering-aerial parts,Roots	Kashchenko et al., 2022
8	Caffeoylshikimic acid	_	H. cuspidatus	Aerial parts	Aihaiti et al.,2022
9	Caffeic acid derivative	_	H. cuspidatus	Aerial parts	Aihaiti et al.,2022
10	Caffeyl-hexoside	_	H. cuspidatus	Aerial parts	Aihaiti et al.,2022
11	caffeotannic acid	_	D. peregrinum	_	Fu F., 2009
12	Caftaric acid	67879-58-7	D. austriacum	Flowering-aerial parts	Kashchenko et al., 2022
			D. palmatum	Whole herbs	Olennikov et al., 2013
13	carboxymethyl isoferulate	_	H. cuspidatus	Aerial parts	Aihaiti et al.,2022
14	Catechin	154-23-4	D. moldavica	Aerial parts	Fattahi et al., 2021
15	Chlorogenic acid	327-97-9	D. moldavica	Aerial parts	Fattahi et al., 2021
			D. peregrinum	Whole herbs _	Dai et al., 2008; Yan Y.L., 2020
			D. ruyschiana	Aerial parts	Selenge et al., 2013
16	cichoric acid	70831-56-0	D. palmatum	Whole herbs, flowers, Leaves, Stems	Olennikov et al., 2013
17	cis ferulic acid-4-O-glucoside	_	H. cuspidatus	Aerial parts	Aihaiti et al.,2022
18	cis-p-coumaric acid ethyl ester	_	H. cuspidatus	Aerial parts	Aihaiti et al.,2022
19	cis-p-coumaric acid	4501-31-9	D. ruyschiana	Aerial parts	Selenge et al., 2013
20	cis-1-(3-hydroxy-4-methoxyphenyl)-2-butene-4-O-α-L-rhamnopyranosyl-(1→3)-O-β-D-glucopyranoside	_	D. moldavica	Aerial parts	Wang et al., 2023a
21	Citrusin C	18604-50-7	D. forrestii	Whole herbs	Li et al.,2009
			D. moldavica	Aerial parts	Wang et al., 2023a
22	Coniferin	531-29-3	D. moldavica	Aerial parts	Wang et al., 2023a
23	Cyanidin 3-arabinoside	57186-11-5	H. cuspidatus	Aerial parts	Aihaiti et al.,2022
24	Cyanidin 3-O-glucoside	_	H. cuspidatus	Aerial parts	Aihaiti et al.,2022
25	Danshensu	76822-21-4	H. cuspidatus	Aerial parts	Aihaiti et al.,2022
			D. botryoides	Flowering-aerial parts,Roots	Kashchenko et al., 2022
26	Danshensu methyl ester	_	H. cuspidatus	Aerial parts	Aihaiti et al.,2022
27	Danshensu O-acetyl ester	_	D. botryoides	Flowering-aerial parts,Roots	Kashchenko et al., 2022
28	Danshensu O-hexoside	_	D. austriacum	Flowering-aerial parts	Kashchenko et al., 2022
29	dehydrodiconiferyl alcohol-9-O-β-D-glucopyranoside	_	D. heterophyllum	Whole herbss	Shi et al., 2018
30	Dicaffeoylquinic acid/3,5-dicaffeoylquinic acid	89919-62-0	H. cuspidatus	Aerial parts	Aihaiti et al.,2022
			D. ruyschiana	Aerial parts	Selenge et al., 2013
31	Dimethyl lithospermate	875313-64-7	H. cuspidatus	Aerial parts	Aihaiti et al.,2022
32	Dihydrocaffeic acid	1078-61-1	D. peregrinum	_	Yan Y.L., 2020
33	dracomolphin B	_	D. moldavica	Aerial parts	Zhang et al., 2021
34	dracomolphin C	_	D. moldavica	Aerial parts	Zhang et al., 2021
35	dracomolphin D	_	D. moldavica	Aerial parts	Zhang et al., 2021
36	dracomolphin E	_	D. moldavica	Aerial parts	Zhang et al., 2021
37	Dracotanoside A	_	D. tanguticum	Whole herbs	Wang et al., 2009
38	Dracotanoside B	_	D. tanguticum	Whole herbs	Wang et al., 2009
39	Dracotanoside C	_	D. tanguticum	Whole herbs	Wang et al., 2009
40	Dracotanoside D	_	D. tanguticum	Whole herbs	Wang et al., 2009
41	dratanguticumide B	_	D. tanguticum	Whole herbs	Ma et al., 2020
42	dratanguticumide C	_	D. tanguticum	Whole herbs	Ma et al., 2020
43	Esculetin	305-01-1	D. moldavica	Aerial parts	Fattahi et al., 2021
			H. cuspidatus	Aerial parts	Aihaiti et al.,2022; Shomirzoeva et al.,2020
			D. palmatum	Whole herbs	Olennikov et al., 2013
44	E-ρ-methoxy cinnamaldehyde	_	D. moldavica	Aerial parts	Fattahi et al., 2021
45	ethyl rosmarinate	174591-47-0	H. cuspidatus	Aerial parts	Aihaiti et al.,2022
			D. heterophyllum	Aerial parts	Wang et al., 2012
46	eugenol rutinoside	138772-01-7	D. forrestii	Whole herbs	Li et al.,2009
47	Eugenol	97-53-0	D. kotschyi	Flowering-aerial parts	Moridi Farimani et al., 2017
48	Ferulic acid	1135-24-6	D. moldavica	Aerial parts	Fattahi et al., 2021
			D. peregrinum	Whole herbs _	Dai et al., 2008; Fu F., 2009; Yan Y.L., 2020
			H. cuspidatus	Aerial parts	Aihaiti et al.,2022
			D. austriacum	Flowering-aerial parts,Roots	Kashchenko et al., 2022
			D. botryoides	Flowering-aerial parts,Roots	Kashchenko et al., 2022
49	glochidioboside	_	D. forrestii	Whole herbs	Li et al.,2009
			H. cuspidatus	Aerial parts	Shomirzoeva et al.,2020
50	hyssopusine A	_	H. cuspidatus	Aerial parts	Aihaiti et al.,2022
51	hyssopusine B	_	H. cuspidatus	Aerial parts	Aihaiti et al.,2022
52	hyssopusine C	_	H. cuspidatus	Aerial parts	Aihaiti et al.,2022
53	hyssopusine D	_	H. cuspidatus	Aerial parts	Aihaiti et al.,2022
54	lallenmantoside	_	L. iberica	seeds	Dehaghi et al., 2012
55	Isoferulic acid	537-73-5	D. austriacum	Flowering-aerial parts,Roots	Kashchenko et al., 2022
			D. botryoides	Flowering-aerial parts,Roots	Kashchenko et al., 2022
56	Methyl caffeate	3843-74-1	D. peregrinum	Whole herbs _	Dai et al., 2008; Fu F., 2009; Yan Y.L., 2020
57	Methyl chavicol/ Estragole	140-67-0	D. moldavica	Aerial parts	Fattahi et al., 2021
58	Methyl eugenol	93-15-2	D. moldavica	Aerial parts	Fattahi et al., 2021
59	methyl rosmarinate/rosmarinic acid methyl este	99353-00-1	D. forrestii	Whole herbs	Li et al.,2009
			H. cuspidatus	Aerial parts	Aihaiti et al.,2022; Shomirzoeva et al.,2020
			D. moldavica	Aerial parts	Zhang et al., 2021; Wang et al., 2022
			D. heterophyllum	Whole herbs, Aerial parts	Shi et al., 2018; Wang et al., 2012
60	methyleugeno	_	H. officinalis	Flowering-aerial parts	Guerrini et al.,2021
61	methyl trans-p-coumaric acid	19367-38-5	D. ruyschiana	Aerial parts	Selenge et al., 2013
62	methyl (Z)-3-(4-hydroxy-3-methoxyphenyl)-2-{2-methoxy-4[(E)-3-methoxy-3-oxoprop-1-enyl]phenoxy}-prop-2-enoate	_	D. moldavica	Aerial parts	Zhang et al., 2021
63	Methyl 3-O-caffeoylquinate	_	H. cuspidatus	Aerial parts	Aihaiti et al.,2022
64	myzodendrone	101705-37-7	D. forrestii	Whole herbs	Li et al.,2009
65	n-butyl-3,4-dihydroxy-phenyllactate	_	H. cuspidatus	Aerial parts	Aihaiti et al.,2022
66	Nepetamultin A O-hexoside	_	D. austriacum	Flowering-aerial parts,Roots	Kashchenko et al., 2022
			D. botryoides	Flowering-aerial parts	Kashchenko et al., 2022
67	Nepetamultin A	_	D. austriacum	Flowering-aerial parts,Roots	Kashchenko et al., 2022
			D. botryoides	Flowering-aerial parts,Roots	Kashchenko et al., 2022
68	Neochlorogenic acid	906-33-2	D. peregrinum	_	Yan Y.L., 2020
69	oresbiusin A	457893-80-0	D. forrestii	Whole herbs	Li et al.,2009
			H. cuspidatus	Aerial parts	Shomirzoeva et al.,2020
70	oresbiusin B	_	D. moldavica	Aerial parts	Zhang et al., 2021
71	p-Coumaric acid derivative-1	_	H. cuspidatus	aerial parts	Aihaiti et al.,2022
72	p-Coumaric acid hexose	_	H. cuspidatus	Aerial parts	Aihaiti et al.,2022
73	pectolarigenin	_	D. tanguticum	Aerial parts	Zeng et al., 2011
74	Peregrinumin D	_	D. peregrinum	_	Fu F., 2009; Yan Y.L., 2020
75	Rosmarinic acid	20283-92-5	D. moldavica	Aerial parts	Fattahi et al., 2021
			D. foetidum	Flowering-aerial	Selenge et al.,2014
			D. kotschyi	Leaves	Fattahi et al., 2013
			D. palmatum	Whole herbs, flowers, Leaves, Stems	Olennikov et al., 2013
			D. peregrinum	_	Yan Y.L., 2020
			H. cuspidatus	Aerial parts	Aihaiti et al.,2022; Shomirzoeva et al.,2020
			D. austriacum	Flowering-aerial parts,Roots	Kashchenko et al., 2022
			D. botryoides	Flowering-aerial parts,Roots	Kashchenko et al., 2022
			D. heterophyllum	Whole herbs, Aerial parts	Shi et al., 2018; Wang et al., 2012
76	rosmarinic acid ethyl ester	_	D. moldavica	Aerial parts	Zhang et al., 2021
77	Rosmarinic acid di-O-methyl ester	_	D. austriacum	Flowering-aerial parts	Kashchenko et al., 2022
78	rosmarinic acid-3-O-β-D-glucopyranoside	_	D. foetidum	Flowering-aerial	Selenge et al.,2014
79	Safrole (4-Allyl-1,2-(methylenedioxy)-benzene)	94-59-7	D. heterophyllum	Aerial parts	Zhang et al., 2008
80	Salvianolic acid A isomer	_	H. cuspidatus	Aerial parts	Aihaiti et al.,2022
81	salvianolic acid B	115939-25-8	D. palmatum	Whole herbs, flowers, Leaves, Stems	Olennikov et al., 2013
			H. cuspidatus	aerial parts	Aihaiti et al.,2022
82	Salvianolic acid F	158732-59-3	H. cuspidatus	Aerial parts	Aihaiti et al.,2022
83	Salvianolic acid H/I	_	H. cuspidatus	Aerial parts	Aihaiti et al.,2022
84	sasanquin	18604-54-1	D. forrestii	Whole herbs	Li et al.,2009
85	Schitenoside C	_	D. moldavica	Aerial parts	Wang et al., 2023a
86	Schizotenuin A	144608-09-3	D. austriacum	Flowering-aerial parts	Kashchenko et al., 2022
87	Sinapic acid	530-59-6	D. moldavica	Aerial parts	Fattahi et al., 2021
88	sisymbrifolin	_	D. forrestii	Whole herbs	Li et al.,2009
89	syringaresinol	6216-81-5	D. moldavica	Whole herbs	Hu et al., 2023
90	trans-chrysanthemal	19634-93-6	D. moldavica	Aerial parts	Fattahi et al., 2021
			D. kotschyi	Flowering-aerial parts	Ghavam M, 2022
91	trans-cinnamic acid	140-10-3	H. cuspidatus	Aerial parts	Aihaiti et al.,2022
92	trans-ferulic acid	537-98-4	D. ruyschiana	Aerial parts	Selenge et al., 2013
93	trans-p-hydroxycinnamic acid/trans-p-coumaric acid/4-Hydroxycinnamic acid/p-Coumaric acid	501-98-4	D. peregrinum	Whole herbs _	Dai et al., 2008; Fu F., 2009; Yan Y.L., 2020
			D. ruyschiana	Aerial parts	Selenge et al., 2013
			D. moldavica	Aerial parts	Fattahi et al., 2021
			D. austriacum	Flowering-aerial parts,Roots	Kashchenko et al., 2022
			D. botryoides	Flowering-aerial parts,Roots	Kashchenko et al., 2022
94	trans-p-hydroxyl ethyl cinnamate	_	H. cuspidatus	Aerial parts	Aihaiti et al.,2022
95	Umbelliferone	93-35-6	D. palmatum	Whole herbs	Olennikov et al., 2013
96	Umbelliferone hexoside	_	H. cuspidatus	aerial parts	Aihaiti et al.,2022
97	α-1-Caffeoylglucose	_	H. cuspidatus	Aerial parts	Aihaiti et al.,2022
98	(E)-3-[2-(3,4-dihydroxyhenyl)-7-hydroxy-3-methoxycarbonyl-2,3-dihydro-1-benzofuran-5-yl]prop-2-enoate	_	D. moldavica	Aerial parts	Zhang et al., 2021
99	(E)4-O-[β-D-glucopyranosyl- (1→3)-a-L-rhamnopyranosyl]phenylethylcinnamamide	_	D. tanguticum	Whole herbs	Ma et al., 2020
100	1-hydroxy-2-O-β-D-glucopyranosyl-4-allylbenzene	_	D. forrestii	Whole herbs	Li et al.,2009
101	1-O-feruloylglycerol	_	H. cuspidatus	Aerial parts	Aihaiti et al.,2022
102	1-O-(2-methoxy-4-vinylcarboxyphenyl) a-L-rhamnopyranoside	_	L. iberica	seeds	Dehaghi et al., 2012
103	1,3-Di-O-Caffeoylquinic acid	19870-46-3	D. botryoides	Flowering-aerial parts,Roots	Kashchenko et al., 2022
104	1'-methyl-2'-hydroxyethyl ferulate	_	D. peregrinum	Whole herbs	Dai et al., 2008
105	2- Hydroxycinnamic acid	102-93-4	D. moldavica	Aerial parts	Fattahi et al., 2021
106	2-(3-hydroxy-4-methoxyphenyl)ethyl β-D-glucopyranoside	_	D. forrestii	Whole herbs	Li et al.,2009
107	2-methoxy-4-(2-propen-1-yl)penyl-6-acetate-β-D-glucopyranoside	_	D. tanguticum	Aerial parts	Zeng et al., 2011
108	2-methoxy-4-(2-propen-1-yl)penyl-6-[(2E)-2- butenoate]-β- D-glucopyranoside	_	D. tanguticum	Aerial parts	Zeng et al., 2011
109	2-methoxy-4- (2-propen-1-yl)penyl-β-D-glucopyranoside	_	D. tanguticum	Aerial parts	Zeng et al., 2011
110	3-(6-Malonyl-β-D-glucopyranosyl)-rosmarinic acid	_	D. foetidum	Flowering-aerial	Selenge et al.,2014
111	3-(6-Feruloyl-β-D-glucopyranosyl)-rosmarinic acid	_	D. foetidum	Flowering-aerial	Selenge et al.,2014
112	3-(6-Synapoyl-β-D-glucopyranosyl)-rosmarinic acid	_	D. foetidum	Flowering-aerial	Selenge et al.,2014
113	3-Feruloylquinic acid	1899-29-2	H. cuspidatus	Aerial parts	Aihaiti et al.,2022
114	3-hydroxy-2[4-(3-hydroxy-1-propen-1-yl)-2-methoxyphenoxy]propyl β-D-glucopyranoside	_	D. moldavica	Aerial parts	Wang et al., 2023a
115	3-Hydroxycinnamic acid	14755-02-3	D. moldavica	Aerial parts	Fattahi et al., 2021
116	3-benzofurancarboxylic acid-2-(3,4-dihydroxyphenyl)-7-hydroxy-5-(3-methoxy-3-oxo-1-propenyl)-methyl ester	_	D. moldavica	Aerial parts	Zhang et al., 2021
117	3-p-(E)-coumaroyl-5-(E)-caffeoylquinic acid	_	D. ruyschiana	Aerial parts	Selenge et al., 2013
118	3-O-Caffeoylquinic acid	534-61-2	D. palmatum	Whole herbs, flowers, Leaves, Stems	Olennikov et al., 2013
			D. botryoides	Flowering-aerial parts,Roots	Kashchenko et al., 2022
			H. cuspidatus	aerial parts	Aihaiti et al.,2022
			D. austriacum	Flowering-aerial parts	Kashchenko et al., 2022
119	3-O-caffeoylquinic acid methyl ester	123483-19-2	H. cuspidatus	Aerial parts	Shomirzoeva et al.,2020
120	3-O-β-D-Glucopyranosyl-7,8-cis-rosmarinic acid	_	D. foetidum	Flowering-aerial	Selenge et al.,2014
121	3'-O-methyl-rosmarinic acid	_	D. foetidum	Flowering-aerial	Selenge et al.,2014
122	3,4-dihydroxyallylbenzene-3-O-α-L-rhamnopyranosyl(1 → 6)-β-D-glucopyranoside	_	D. forrestii	Whole herbs	Li et al.,2009
123	3,4,α-trihydroxybutyl phenylpropionate	_	D. forrestii	Whole herbs	Li et al.,2009
124	3,4-dicaffeoylquinic acid	14534-61-3	D. ruyschiana	Aerial parts	Selenge et al., 2013
125	4-Hydroxycoumarin	1076-38-6	D. moldavica	Aerial parts	Fattahi et al., 2021
126	4-methoxycinnamic acid	830-09-1	H. cuspidatus	Aerial parts	Aihaiti et al.,2022
127	4-O-Caffeoylquinic acid	905-99-7	D. austriacum	Flowering-aerial parts,Roots	Kashchenko et al., 2022
			D. botryoides	Flowering-aerial parts,Roots	Kashchenko et al., 2022
			H. cuspidatus	aerial parts	Aihaiti et al.,2022
			D. peregrinum	_	Yan Y.L., 2020
128	4-O-[β-D-glucopyranosyl-(1 → 3)-α-L-rhamnopyranosyl]phenylethylcinnamamide	_	D. forrestii	Whole herbs	Li et al.,2009
129	4-O-caffeoylquinic acid methyl ester	123372-74-7	H. cuspidatus	Aerial parts	Shomirzoeva et al.,2020
130	4-O-(8-Z-Isoferuloyl)-rosmarinic acid	_	D. foetidum	Flowering-aerial	Selenge et al.,2014
131	5-O-Caffeoylquinic acid	32719-11-2	D. austriacum	Flowering-aerial parts,Roots	Kashchenko et al., 2022
			D. botryoides	Flowering-aerial parts,Roots	Kashchenko et al., 2022
			H. cuspidatus	aerial parts	Aihaiti et al.,2022
132	5-O-p-coumaroylquinic acid	_	H. cuspidatus	Aerial parts	Aihaiti et al.,2022
133	5R-5-hydroxy methyl-2 (5H)-furanone	_	H. cuspidatus	Aerial parts	Aihaiti et al.,2022
134	7′R, 8′S-dracomolphin A	_	D. moldavica	Aerial parts	Zhang et al., 2021
135	7′S, 8′R-dracomolphin A	_	D. moldavica	Aerial parts	Zhang et al., 2021
136	7′S, 8′S-dracomolphin A	_	D. moldavica	Aerial parts	Zhang et al., 2021
137	7′R, 8′R-dracomolphin A	_	D. moldavica	Aerial parts	Zhang et al., 2021
138	9″-O-n-butyl lithospermate	_	D. forrestii	Whole herbs	Li et al.,2009
139	citrusin A	_	D. moldavica	Aerial parts	Wang et al., 2022
140	(7R,8S)-dihydrodehydro-diconiferyl-alcohol 4-O-β-D-glucopyranoside	_	D. moldavica	Aerial parts	Wang et al., 2022
141	pinoresinol-4-O-β-D-glucopyranoside	69251-96-3	D. moldavica	Aerial parts	Wang et al., 2022
142	Pinoresinol	487-36-5	D. moldavica	Aerial parts	Wang et al., 2022
143	hedyotisol A	95732-59-5	D. moldavica	Aerial parts	Wang et al., 2022
144	hedyotisol B	95839-45-5	D. moldavica	Aerial parts	Wang et al., 2022
145	(7S,8R)-dehydrodiconiferyl alcohol-9'-O-β-D-glucopyranoside	_	D. moldavica	Aerial parts	Wang et al., 2022
146	(7S,8R)-dehydrodiconiferyl alcohol-4-O-β-D-glucopyranoside	_	D. moldavica	Aerial parts	Wang et al., 2022
147	(7S, 8R)-3'-demethyl-dehydrodiconiferyl alcohol-3'-O-β-D-glucopyranoside	_	D. moldavica	Aerial parts	Wang et al., 2022

## Sheet: Phenolic acid
No.	Compound name	CAS	Species	Part of plant	Reference
1	Arbutin	497-76-7	D. peregrinum	_	Yan Y.L., 2020
2	Anisic aldehyde	123-11-5	D. austriacum	Flowering-aerial parts,Roots	Kashchenko et al., 2022
			D. botryoides	Flowering-aerial parts,Roots	Kashchenko et al., 2022
3	benzene-β-D-glucoside	_	D. peregrinum	_	Fu F., 2009
4	benzyl 2-O-β-D-glucopyranosyl 2,6-dihydroxybenzoate	_	D. forrestii	Whole herbs	Li et al.,2009
5	Cinnamic acid	621-82-9	D. austriacum	Flowering-aerial parts,Roots	Kashchenko et al., 2022
			D. botryoides	Flowering-aerial parts,Roots	Kashchenko et al., 2022
6	citrusin C	18604-50-7	D. ruyschiana	Aerial parts	Selenge et al., 2013
7	cucurbitoside D	_	L. iberica	seeds	Dehaghi et al., 2012
8	d-pinoresinol	_	D. moldavica	Aerial parts	Zhang et al., 2021
9	dimethyl lithospermate	_	D. forrestii	Whole herbs	Li et al.,2009
10	Dracocephalone A	_	D. komarovi	Whole herbs	Uchiyama et al., 2003; Uchiyama et al., 2006
			D. forrestii	Whole herbs	Li et al.,2009
11	Dracocequinone A	_	D. komarovi	Whole herbs	Uchiyama et al., 2006
12	Dracocequinone B	_	D. komarovi	Whole herbs	Uchiyama et al., 2006
13	Drahebenine= 2-methoxy-4-(2,2,5-trimethyl-2H-imidazol-4-yl)phenol	_	D. heterophyllum	Aerial parts	Wang et al., 2012
14	Ellagic acid-pen	_	H. cuspidatus	Aerial parts	Aihaiti et al.,2022
15	epi-pinoresinol	24404-50-0	D. moldavica	Aerial parts	Zhang et al., 2021
16	Epicatechin	480-40-4	D. moldavica	Aerial parts	Fattahi et al., 2021
17	Gallic acid	149-91-7	D. moldavica	Aerial parts	Fattahi et al., 2021
			D. rupestre	Leaves	Gao et al., 2022
			D. peregrinum	_	Yan Y.L., 2020
			H. cuspidatus	Aerial parts	Aihaiti et al.,2022
18	Gastrodin	62499-27-8	D. moldavica	Aerial parts	Wang et al., 2023a
19	Gentisic acid	490-79-9	D. austriacum	Flowering-aerial parts,Roots	Kashchenko et al., 2022
			D. botryoides	Flowering-aerial parts,Roots	Kashchenko et al., 2022
20	Hydroxybenzoic acid hexoside	_	H. cuspidatus	Aerial parts	Aihaiti et al.,2022
21	Hydroxytyrosol glucoside	76873-99-9	H. cuspidatus	Aerial parts	Aihaiti et al.,2022
22	hydroxytyrosal	_	D. forrestii	Whole herbs	Li et al.,2009
23	inuroyleanol	57685-31-1	D. taliense	Roots	Deng et al., 2017
24	Isovanillic acid	645-08-9	D. austriacum	Flowering-aerial parts,Roots	Kashchenko et al., 2022
			D. botryoides	Flowering-aerial parts,Roots	Kashchenko et al., 2022
25	komarovinone A	_	D. komarovi	Whole herbs	Uchiyama et al., 2006
26	Lithospermic acid A	150072-80-3	D. austriacum	Flowering-aerial parts,Roots	Kashchenko et al., 2022
27	Lithospermic acid B	121521-90-2	D. austriacum	Flowering-aerial parts,Roots	Kashchenko et al., 2022
			D. botryoides	Flowering-aerial parts,Roots	Kashchenko et al., 2022
28	Lithospermic acid B O-hexoside	_	D. botryoides	Flowering-aerial parts	Kashchenko et al., 2022
			D. austriacum	Flowering-aerial parts	Kashchenko et al., 2022
29	manglieside B	_	D. forrestii	Whole herbs	Li et al.,2009
30	p-Methoxybenzoic acid	100-09-4	D. austriacum	Flowering-aerial parts,Roots	Kashchenko et al., 2022
			D. botryoides	Flowering-aerial parts,Roots
31	p-Methoxycinnamic acid	830-09-1	D. austriacum	Flowering-aerial parts,Roots	Kashchenko et al., 2022
			D. botryoides	Flowering-aerial parts,Roots	Kashchenko et al., 2022
32	p-Hydroxybenzoic acid/4-Hydroxybenzoic acid	99-96-7	D. austriacum	Flowering-aerial parts,Roots	Kashchenko et al., 2022
			D. botryoides	Flowering-aerial parts,Roots	Kashchenko et al., 2022
			H. cuspidatus	Aerial part	Aihaiti et al.,2022
			D. moldavica	Aerial parts	Fattahi et al., 2021
33	p-hydroxybenzcic acid glucoside	_	D. peregrinum	_	Fu F., 2009
34	p-hydroxybenzaldehyde	123-08-0	H. cuspidatus	Aerial parts	Aihaiti et al.,2022
			D. ruyschiana	Aerial parts	Selenge et al., 2013
35	p-hydroxyphenethyl alcohol	501-94-0	H. cuspidatus	Aerial parts	Aihaiti et al.,2022
36	Protocatechuic acid	99-50-3	D. austriacum	Flowering-aerial parts,Roots	Kashchenko et al., 2022
			D. botryoides	Flowering-aerial parts,Roots
			D. peregrinum	_	Fu F., 2009; Yan Y.L., 2020
			H. cuspidatus	Aerial part	Aihaiti et al.,2022
37	protocatechuic aldehyde	139-85-5	H. cuspidatus	Aerial parts	Aihaiti et al.,2022
38	Pyrogallol	87-66-1	D. moldavica	Aerial parts	Fattahi et al., 2021
39	Pyrocatechol	120-80-9	D. moldavica	Aerial parts	Fattahi et al., 2021
40	Resveratrol acid	_	D. moldavica	Aerial parts	Fattahi et al., 2021
41	Salicylic acid/2-hydroxybenzoic acid	69-72-7	D. moldavica	Aerial parts	Fattahi et al., 2021
			H. cuspidatus	Aerial parts	Aihaiti et al.,2022
			D. heterophyllum	Aerial parts	Wang et al., 2012
42	salidroside	10338-51-9	D. forrestii	Whole herbs	Li et al.,2009
43	Sempervirol	1857-11-0	D. taliense	Roots	Deng et al., 2017
44	sugiol	511-05-7	D. taliense	Roots	Deng et al., 2017
45	Syringic acid	530-57-4	D. moldavica	Aerial parts	Fattahi et al., 2021
			D. peregrinum	_	Yan Y.L., 2020
			H. cuspidatus	Aerial part	Aihaiti et al.,2022
			D. austriacum	Flowering-aerial parts,Roots	Kashchenko et al., 2022
			D. botryoides	Flowering-aerial parts,Roots	Kashchenko et al., 2022
46	Tannic acid	1401-55-4	D. moldavica	Stems	Fattahi et al., 2021
47	Caryopincaolide F	_	D. moldavica	Aerial parts	Nie et al., 2021
48	Vanillic acid/3-methoxy-4-hydroxybenzoic acid	121-34-6	D. moldavica	Aerial parts	Fattahi et al., 2021
			D. peregrinum	_	Yan Y.L., 2020
			D. austriacum	Flowering-aerial parts,Roots	Kashchenko et al., 2022
			D. botryoides	Flowering-aerial parts,Roots	Kashchenko et al., 2022
			D. heterophyllum	Aerial parts	Wang et al., 2012
49	Vanillic acid 4-O-hexoside	_	H. cuspidatus	Aerial parts	Aihaiti et al.,2022
50	Vanillin	121-33-5	D. austriacum	Flowering-aerial parts,Roots	Kashchenko et al., 2022
			D. botryoides	Flowering-aerial parts,Roots	Kashchenko et al., 2022
			D. peregrinum	_	Yan Y.L., 2020
51	(+)-ligusticumtone	_	H. cuspidatus	Aerial parts	Aihaiti et al.,2022
52	(7S,8R)-dihydrodehydrodiconiferyl alcohol-9′-O-β-D-glucopyranoside	_	D. ruyschiana	Aerial parts	Selenge et al., 2013
53	(7S,8R)-urolignoside	131723-83-6	D. ruyschiana	Aerial parts	Selenge et al., 2013
54	3-Hydroxybenzoic acid	99-06-9	D. moldavica	Aerial parts	Fattahi et al., 2021
			D. peregrinum	_	Fu F., 2009; Yan Y.L., 2020
55	3,5-dihydroxyphenethyl alcohol 3-O-β-D-glucopyranoside	_	D. moldavica	Aerial parts	Wang et al., 2023a
56	3′′-acetyldarendoside A	_	H. cuspidatus	Aerial parts	Aihaiti et al.,2022
57	3-O-(6-O-p-hydroxybenzoyl)-β-D-glucopyranoside	_	D. forrestii	_	Li et al.,2007
58	3-O-[6-O-(E)-p-coumaroyl]-β-D-glucopyranoside	_	D. forrestii	_	Li et al.,2007
59	3-O-[6-O-(Z)-p-coumaroyl]-β-D-glucopyranoside	_	D. forrestii	_	Li et al.,2007
60	4-Hydroxybenzoic acid 4-O-glucoside	_	D. botryoides	Flowering-aerial parts	Kashchenko et al., 2022
61	4-Hydroxybenzoic acid O-hexoside-O-malonyl ester	_	D. botryoides	Flowering-aerial parts	Kashchenko et al., 2022
62	4-hydroxy-3-methoxyphenylethanol 8-O-[(6-O-syringoyl)-β-D-glucopyranoside]	_	D. forrestii	Whole herbs	Li et al.,2009
63	4-hydroxy-3-methoxy benzaldehyde	8014-42-4	D. peregrinum	_	Fu F., 2009
64	4,4′-dihydroxydiphenylmethane	620-92-8	D. ruyschiana	Aerial parts	Selenge et al., 2013
65	4′′-acetyldarendoside A	_	H. cuspidatus	Aerial parts	Aihaiti et al.,2022
66	Veratric acid	1993-07-02	D. austriacum	Flowering-aerial parts,Roots	Kashchenko et al., 2022
			D. botryoides	Flowering-aerial parts,Roots	Kashchenko et al., 2022
67	3-4-Hydroxybenzoic acid	_	D. moldavica	Aerial parts	Fattahi et al., 2021
68	(5R,10S,16R)–11,16–dihydroxy–12–methoxy–17(15→16)– abeoabieta–8, 11, 13–triene–3, 7–dione	_	D. moldavica	Aerial parts	Nie et al., 2021

## Sheet: Others
No.	Compound name	CAS	Species	Part of plant	Reference
1	acetylpleamolic acid	_	H. cuspidatus	aerial parts	Aihaiti et al.,2023
2	Acetic acid	64-19-7	D. heterophyllum	Leaves	Singh et al., 2008
3	Aromadendrene oxide-(2)	_	D. peregrinum	_	Suleimen et al., 2017
4	Allo-ocimene	673-84-7	D. moldavica	Aerial parts	Fattahi et al., 2021
5	Allyl methallyl ether	14289-96-4	D. peregrinum	_	Suleimen et al., 2017
6	Benzaldehyde	17901-93-8	D. peregrinum	_	Suleimen et al., 2017
			D. moldavica	Aerial parts	Fattahi et al., 2021
			D. heterophyllum	Aerial parts	Stappen et al., 2015
7	Benzenemethanol,a,a,4-trimethyl-	1197-01-9	D. heterophyllum	Aerial parts	Zhang et al., 2008
8	Benzene acetaldehyde	122-78-1	D. moldavica	Aerial parts	Fattahi et al., 2021
9	Benzoic acid	65-85-0	D. moldavica	Aerial parts	Fattahi et al., 2021
10	Benzyl alcohol	100-51-6	L. royleana	Flowering-aerial parts	Ghannadi et al., 2010
11	benzyl glucopyranoside	34246-23-6	D. forrestii	Whole herbs	Li et al.,2009
12	Benzyl alcohol 7-O-α-L-arabinopyranosyl-(1→2)-β-D-glucopyranoside	_	D. moldavica	Aerial parts	Wang et al., 2023a
13	benzyl-2-O-trans-p-coumaroyl-α-L-rhamnopyranosyl-(1→6)-β-D-glucopyranoside	_	D. ruyschiana	Aerial parts	Selenge et al., 2013
14	benzyl-2-O-cis-p-coumaroyl-α-L-rhamnopyranosyl-(1→6)-β-D-glucopyranoside	_	D. ruyschiana	Aerial parts	Selenge et al., 2013
15	benzyl-4-O-trans-p-coumaroyl-α-L-rhamnopyranosyl-(1→6)-β-D-glucopyranoside	_	D. ruyschiana	Aerial parts	Selenge et al., 2013
16	benzyl-6-[(2E)-2-butenoate]-β-D-glucopyranoside	_	D. tanguticum	Aerial parts	Zeng et al., 2011
17	benzyl-O-α-L-rhamnopyranosyl-(1→6)-β-D-glucopyranoside	_	D. ruyschiana	Aerial parts	Selenge et al., 2013
18	benzyl-O-β-D-glucopyranoside	_	D. ruyschiana	Aerial parts	Selenge et al., 2013
19	Benzyl β-D-arabinopyranosyl-(1→6)-β-D-glucopyranoside	_	D. moldavica	Aerial parts	Wang et al., 2023a
20	Benzyl β-D-xylopyranosyl-(1→6)-β-D-glucopyranoside	_	D. moldavica	Aerial parts	Wang et al., 2023a
21	Benzyl-β-D-glucopyranoside	4304-12-05	D. tanguticum	Aerial parts	Zeng et al.,2011
22	Bergamal	22418-66-2	D. moldavica	Aerial parts	Fattahi et al., 2021
23	Bicyclo[10.1.0]tridec-1-ene	54766-91-5	H. cuspidatus	Aerial parts	Zhou et al.,2010
24	Butanol	71-36-3	L. royleana	Flowering-aerial parts	Javad et al., 2015;Ghannadi et al., 2010
25	butyl acetate	123-86-4	D. peregrinum	_	Yan Y.L., 2020
26	Caffeine	1958-08-02	D. rupestre	Leaves	Gao et al., 2022
27	carotene	_	D. peregrinum	_	Fu F., 2009
28	cis-3-Hexenol	928-96-1	D. heterophyllum	Aerial parts	Stappen et al., 2015
29	cis-3-hexenyl glucoside	_	D. forrestii	Whole herbs	Li et al.,2009
30	cis-1,4-Undecadiene	_	D. heterophyllum	inflorescence	Singh et al., 2008
31	Citric acid	77-92-9	D. moldavica	Aerial parts	Fattahi et al., 2021
32	colosolic acid	5470-27-9	D. kotschyi	Whole herbs	Saeidnia et al., 2004
33	Cryptone	500-02-7	H. officinalis	Aerial parts	Stappen et al., 2015
34	Cyclohexane, 1,2-dimethyl-, trans-	6876-23-9	H. cuspidatus	Aerial parts	Zhou et al.,2010
35	Cyclohexane, 1,2-dimethyl-, cis-	2207-01-04	H. cuspidatus	Aerial parts	Zhou et al.,2010
36	Cyclohexane, 1,3-dimethyl-, trans-	2207-03-06	H. cuspidatus	Aerial parts	Zhou et al.,2010
37	Cyclohexane, ethyl-	1678-91-7	H. cuspidatus	Aerial parts	Zhou et al.,2010
38	Cyclohexane, 1,1,3-trimethyl-	3073-66-3	H. cuspidatus	Aerial parts	Zhou et al.,2010
39	Cyclohexane, 1,2,4-trimethyl-	2234-75-5	H. cuspidatus	Aerial parts	Zhou et al.,2010
40	Cyclohexylallene	5664-17-5	D. kotschyi	Flowering-aerial parts	Ghavam et al., 2021
41	Cyclopentane, 1-ethyl-2-methyl-, cis-	930-89-2	H. cuspidatus	Aerial parts	Zhou et al.,2010
42	Cyclooctene, 3-(1-methylethenyl)-	_	D. kotschyi	Flowering-aerial parts	Ghavam et al., 2021
43	Daucosterol	474-58-8	D. peregrinum	_	Fu F., 2009; Yan Y.L., 2020
			H. cuspidatus	Aerial parts	Shomirzoeva et al.,2020
44	Docosane	629-97-0	D. tanguticum	Whole herbs	Zhang et al., 2007
			D. peregrinum	_	Yan Y.L., 2020
45	Dotriacontane	544-85-4	D. tanguticum	Whole herbs	Zhang et al., 2007
46	Dibutyl phthalate	84-74-2	D. heterophyllum	Aerial parts	Zhang et al., 2008
			D. moldavica	Aerial parts	Fattahi et al., 2021
47	Dihydro-β-ionone	_	D. moldavica	Aerial parts	Fattahi et al., 2021
48	dratanguticumide A	_	D. tanguticum	Whole herbs	Ma et al., 2020
49	Eicosane	112-95-8	D. moldavica	Aerial parts	Fattahi et al., 2021
			D. heterophyllum	Aerial parts	Zhang et al., 2008
50	Eicosanoic acid	506-30-9	D. tanguticum	Whole herbs	Zhang et al., 2007
51	erucic acid	112-86-7	L. iberica	seeds	Haitz et al., 2018
52	E-β-ionone	79-77-6	D. moldavica	Aerial parts	Fattahi et al., 2021
53	ethyl β-D-glucopyranoside	15486-24-5	D. forrestii	Whole herbs	Li et al.,2009
54	Ethylbenzene	100-41-4	H. cuspidatus	Aerial parts	Zhou et al.,2010
			D. heterophyllum	Aerial parts	Zhang et al., 2008
55	Furopelargone A	1143-45-9	D. peregrinum	_	Suleimen et al., 2017
56	gadoleic acid	29204-02-2	L. iberica	seeds	Haitz et al., 2018
57	Heneicosane	629-94-7	D. tanguticum	Whole herbs	Zhang et al., 2007
58	Hentriacontane	630-04-6	D. tanguticum	Whole herbs	Zhang et al., 2007
59	Heptacosane	593-49-7	D. tanguticum	Whole herbs	Zhang et al., 2007
60	Heptane, 2,4-dimethyl-	2213-23-2	H. cuspidatus	Aerial parts	Zhou et al.,2010
61	Heptane, 2,6-dimethyl-	1072-05-5	H. cuspidatus	Aerial parts	Zhou et al.,2010
62	Hexatriacontane	630-06-8	D. tanguticum	Whole herbs	Zhang et al., 2007
63	Hexenal	25166-87-4	D. peregrinum	_	Suleimen et al., 2017
64	Hexadecanoic acid	66321-94-6	D. heterophyllum	Aerial parts	Zhang et al., 2008
65	Hexacosane	630-01-3	D. tanguticum	Whole herbs	Zhang et al., 2007
66	icariside B1	109062-00-2	H. cuspidatus	Aerial parts	Aihaiti et al.,2023
67	icariside B2	108906-51-0	H. cuspidatus	Aerial parts	Aihaiti et al.,2023
68	Isobutanol	78-83-1	L. royleana	Flowering-aerial parts	Javad et al., 2015;Ghannadi et al., 2010
69	Isobutyl phthalate	30833-53-5	D. peregrinum	_	Suleimen et al., 2017
70	Isopentyl alcohol	123-51-3	D. heterophyllum	Aerial parts	Stappen et al., 2015
71	Isopropyl myristate	110-27-0	D. kotschyi	Flowering-aerial parts	Ashrafi et al., 2017
72	Isopropenyl acetate/ 2-Acetoxy propene	108-22-5	D. heterophyllum	Leaves and inflorescence	Singh et al., 2008
73	Lanopalmitic acid	_	H. cuspidatus	aerial parts	Aihaiti et al.,2022
74	linoleic acid	2197-37-7	L. iberica	seeds	Haitz et al., 2018
75	Linolelaidic acid	506-21-8	D. peregrinum	_	Yan Y.L., 2020
76	linarionoside B	160169-58-4	D. moldavica	Aerial parts	Wang et al., 2023b
77	Linolenic acid, methyl ester	_	D. tanguticum	Whole herbs	Zhang et al., 2007
78	Malic acid	6915-15-7	D. moldavica	Aerial parts	Fattahi et al., 2021
79	melampyroside	_	D. moldavica	Aerial parts	Wang et al., 2023b
80	Methy (11E,14E)-11,14-icosadienoate	56599-57-6	D. heterophyllum	Aerial parts	Zhang et al., 2008
81	Methyl hexadecanoate/Hexadecanoic acid,methyl ester	112-39-0	D. moldavica	Aerial parts	Fattahi et al., 2021
			D. heterophyllum	Aerial parts	Zhang et al., 2008
82	methyl 5′-β-D-gluco-pyranosyloxyjasmonic acid	_	H. cuspidatus	Aerial parts	Aihaiti et al.,2023
83	Methane, [(1-ethynylcyclohexyl)oxy] methoxy-	_	H. cuspidatus	Aerial parts	Zhou et al.,2010
84	Myristic acid/Tetradecanoic acid	544-63-8	D. kotschyi	Flowering-aerial parts	Ashrafi et al., 2017
			D. moldavica	Aerial parts	Fattahi et al., 2021
85	n-hexadecane	544-76-3	D. moldavica	Aerial parts	Fattahi et al., 2021
86	Naphthalene	91-20-3	D. peregrinum	_	Suleimen et al., 2017
87	Nonacosane	630-03-5	D. tanguticum	Whole herbs	Zhang et al., 2007
88	Nonanal	124-19-6	D. heterophyllum	Aerial parts	Stappen et al., 2015
89	nopinone/(1R)-(+)-Norinone	24903-95-5	H. officinalis	Flowering-aerial parts	Guerrini et al.,2021
			H. cuspidatus	Aerial parts	Zhou et al.,2010
90	Nonane	111-84-2	H. cuspidatus	Aerial parts	Zhou et al.,2010
91	o-Cymene/o-Cymol/1-Methyl-2-(1-methylethyl)-benzene	527-84-4	D. integrifolium	Stems and leaves	Zhou et al., 2019
			D. kotschyi	Flowering-aerial parts	Moridi Farimani et al., 2017
			D. heterophyllum	Aerial parts	Zhang et al., 2008
			H. ambiguus	Flowering-aerial parts	Suleimen et al.,2015
			H. cuspidatus	Aerial parts	Zhou et al.,2010
92	o-Cumene	20034-71-3	D. peregrinum	_	Suleimen et al., 2017
93	o-Xylene	95-47-6	H. cuspidatus	Aerial parts	Zhou et al.,2010
94	Octadecanal	638-66-4	D. tanguticum	Whole herbs	Zhang et al., 2007
95	Octacosane	630-02-4	D. tanguticum	Whole herbs	Zhang et al., 2007
96	Octadecanoic acid	9011-21-6	D. tanguticum	Whole herbs	Zhang et al., 2007
97	Octane	111-65-9	H. cuspidatus	Aerial parts	Zhou et al.,2010
98	Octane, 2-methyl-	3221-61-2	H. cuspidatus	Aerial parts	Zhou et al.,2010
99	oleic acid	112-80-1	L. iberica	seeds	Haitz et al., 2018
100	Oxooctadeca-dienoic acid	_	H. cuspidatus	Aerial parts	Aihaiti et al.,2022
101	Oxiranedioctanoic acid	_	H. cuspidatus	Aerial parts	Aihaiti et al.,2022
102	Palmitic acid (n-Hexadecanoic acid)	57-10-3	D. moldavica	Whole herbs, Aerial parts	Kakasy et al., 2006; Fattahi et al., 2021
			D. tanguticum	Whole herbs	Zhang et al., 2007
			L. iberica	seeds	Haitz et al., 2018
103	Peregrinumcin A	_	D. peregrinum	_	Yan Y.L., 2020
104	Phenyl β-D-glucopyranoside	1464-44-4	D. peregrinum	_	Yan Y.L., 2020
105	Palmitone	_	D. tanguticum	Whole herbs	Zhang et al., 2007
106	Palmitic acid,ethyl ester	628-97-7	D. heterophyllum	Aerial parts	Zhang et al., 2008
107	perillyl alcohol	536-59-4	D. kotschyi	_	Ashrafi et al., 2017
108	Pentacosane	629-99-2	D. tanguticum	Whole herbs	Zhang et al., 2007
109	Pentadecane	629-62-9	D. heterophyllum	Aerial parts	Zhang et al., 2008
110	Pentyl alcohol	71-41-0	D. heterophyllum	Aerial parts	Stappen et al., 2015
111	Phenethyl alcohol-8-O-β-D-glucopyranoside	_	D. heterophyllum	Whole herbs	Shi.et al, 2018
112	phenylethyl β-D-glucopyranoside	101470-15-9	D. forrestii	Whole herbs	Li et al.,2009
113	phenylacetic acid	103-82-2	D. forrestii	Whole herbs	Li et al.,2009
114	pinonic acid	473-72-3	H. cuspidatus	aerial parts	Aihaiti et al.,2023
115	Propanone-2	_	D. heterophyllum	Leaves	Singh et al., 2008
116	Prunasin/2R-prunasin	99-18-3	D. forrestii	Whole herbs	Li et al.,2009
			D. peregrinum	Whole herbs _	Dai et al., 2008; Fu F., 2009
117	p-hydroxybenzoate glucoside	_	D. peregrinum	_	Yan Y.L., 2020
118	p-Hexadecanoic acid	_	D. peregrinum	_	Suleimen et al., 2017
119	Quinic acid	36413-60-2	D. moldavica	Aerial parts	Fattahi et al., 2021
120	Sabina ketone	513-20-2	L. royleana	Flowering-aerial parts	Ghannadi et al., 2010; Javad et al., 2015
			D. heterophyllum	Aerial parts	Zhang et al., 2008
121	Santene	_	D. kotschyi	Flowering-aerial parts	Ghavam et al., 2021
122	Santolina triene	2153-66-4	D. heterophyllum	Leaves	Singh et al., 2008
123	stearic acid	57-11-4	L. iberica	seeds	Haitz et al., 2018
124	Stigmast-4-en-6β-ol-3-one	36450-02-9	D. taliense	Roots	Deng et al., 2017
125	Stigmasterol	83-48-7	D. peregrinum	_	Fu F., 2009; Yan Y.L., 2020
126	Succinic acid	110-15-6	D. moldavica	Aerial parts	Fattahi et al., 2021
127	Tectoionol A	_	D. moldavica	Aerial parts	Wang et al., 2023a
128	Tetracosane	646-31-1	D. tanguticum	Whole herbs	Zhang et al., 2007
129	Tetratriacontane	14167-59-0	D. tanguticum	Whole herbs	Zhang et al., 2007
130	Tetracontane	4181-95-7	D. tanguticum	Whole herbs	Zhang et al., 2007
131	Triacontane	638-68-6	D. tanguticum	Whole herbs	Zhang et al., 2007
132	Trihydroxyoctadeca−10(E)-dienoic acid	_	H. cuspidatus	Aerial parts	Aihaiti et al.,2022
133	Tuberonic acid hexoside I	_	H. cuspidatus	Aerial parts	Aihaiti et al.,2022
134	trans-Oleic acid	112-79-8	D. tanguticum	Whole herbs	Zhang et al., 2007
			D. kotschyi	Flowering-aerial parts	Ghavam et al., 2021
135	Vitamin A aldehyle	_	D. heterophyllum	Aerial parts	Zhang et al., 2008
136	Vitamin E	14638-18-7	D. tanguticum	Whole herbs	Zhang et al., 2007
137	Vomifoliol	23526-45-6	D. heterophyllum	Whole herbss	Shi et al., 2018
138	α-Calacorene	21391-99-1	D. moldavica	Aerial parts	Fattahi et al., 2021
139	α-campholenaldehyd (α-Campholenal)	4501-58-0	D. kotschyi	Flowering-aerial parts	Ghavam M, 2022
140	α-linolenic acid/Linolenic acid	463-40-1	L. iberica	seeds	Haitz et al., 2018
			D. peregrinum	_	Yan Y.L., 2020
141	β-sitosterol	83-46-5	D. heterophyllum	Whole herbs	Shi et al., 2018
			D. komarovi	Whole herbs	Uchiyama et al., 2006
			D. peregrinum	_	Yan Y.L., 2020
			D. kotschyi	whole herb	Saeidnia et al., 2004
142	β-Thujaplicinol	499-44-5	D. moldavica	Aerial parts	Fattahi et al., 2021
143	β-D-glucopyranosylepituberonate	_	H. cuspidatus	Aerial parts	Aihaiti et al.,2023
144	γ-Linolenic acid	506-26-3	D. tanguticum	Whole herbs	Zhang et al., 2007
145	γ-Sitosterol	_	D. tanguticum	Whole herbs	Zhang et al., 2007
146	(−)-12-hydroxyjasmonic acid	140631-27-2	D. forrestii	Whole herbs	Li et al.,2009
147	(1E)-1-Octenyl acetate	_	D. heterophyllum	Aerial parts	Zhang et al., 2008
148	(3Z,13Z)-2-Methyloctadeca-3,13-dien-1-ol	519002-96-1	D. heterophyllum	Aerial parts	Zhang et al., 2008
149	(3β,7α)-Stigmast-5-ene-3,7-diol	34427-61-7	D. peregrinum	_	Yan Y.L., 2020
150	(4S)-p-menth-l-ene-7,8-diol 8-O-β-D-glucopyranoside	_	H. cuspidatus	Aerial parts	Aihaiti et al.,2023
151	(22E)-Ergosta-6,9,22-triene-3β,5β,8α-triol	_	D. taliense	Roots	Deng et al., 2017
152	(22E)-ergosta-6,22-diene-3β,5β,8α-triol	_	D. taliense	Whole herbs	Deng et al., 2017
153	1-Adamantanecarbonitrile	_	D. kotschyi	Flowering-aerial parts	Ghavam et al., 2021
154	1-octen-3-ol	3191-86-4	D. moldavica	Aerial parts	Fattahi et al., 2021
			L. royleana	Flowering-aerial parts	Ghannadi et al., 2010
			D. heterophyllum	Aerial parts	Stappen et al., 2015
155	1-octen-3-yl acetate	2442-10-06	D. moldavica	Aerial parts	Fattahi et al., 2021
156	1-Dodecyn-4-ol	74646-36-9	D. heterophyllum	inflorescence	Singh et al., 2008
157	1-Nonyne	3452-09-3	D. heterophyllum	inflorescence	Singh et al., 2008
158	1-Dodecyne	765-03-7	D. heterophyllum	inflorescence	Singh et al., 2008
159	1-Triacontanol	593-50-0	D. tanguticum	Whole herbs	Zhang et al., 2007
160	1,1-dimethoxy decane	7779-41-1	D. kotschyi	Flowering-aerial parts	Ashrafi et al., 2017
161	1,2-Dimethylbenzene	116599-62-3	D. heterophyllum	Aerial parts	Zhang et al., 2008
162	1,4-Dimethylbenzene/p-Xylene	106-42-3	D. heterophyllum	Aerial parts	Zhang et al., 2008
			H. cuspidatus	Aerial parts	Zhou et al.,2010
163	1,30-Triacontanediol	_	D. tanguticum	Whole herbs	Zhang et al., 2007
164	1-(2-methylbutanol)-2-pentyl-1,3-cyclohexadiene	_	D. moldavica	Aerial parts	Wang et al., 2023b
165	2-methyl-3-phenylpropanal	5445-77-2	D. heterophyllum	Aerial parts	Zhang et al., 2008
166	2-Methyl-1-nonene-3-yne	70058-00-3	D. heterophyllum	Leaves	Singh et al., 2008
167	2-Methyl-butanoic acid,(Z)-3-hexenyl ester	53398-85-9	D. heterophyllum	Aerial parts	Zhang et al., 2008
168	2-Methylene-5α-cholestan-3α-ol	_	D. heterophyllum	Aerial parts	Zhang et al., 2008
169	2-Isopropyl-5-ethylhex-2-enal	_	D. heterophyllum	Leaves	Singh et al., 2008
170	2-Isoproplidene-3-methyl hexa-3,5-dienal	_	D. heterophyllum	Aerial parts	Zhang et al., 2008
171	2-Octanone	111-13-7	L. royleana	Flowering-aerial parts	Ghannadi et al., 2010
172	2α,3α-Dihydroxy-11α,12α-epoxy-urs-28,13β-olide	_	D. taliense	Roots	Deng et al., 2017
173	2E,4E-heptadienal	_	D. moldavica	Aerial parts	Fattahi et al., 2021
174	2R-prunin	_	D. peregrinum	_	Yan Y.L., 2020
175	2,3-Dimethyl-1,5-heaxadiene	_	D. heterophyllum	inflorescence	Singh et al., 2008
176	2,4-Decadienal	_	D. heterophyllum	Leaves	Singh et al., 2008
177	2,4-Nonadienal	5910-87-2	D. heterophyllum	inflorescence	Singh et al., 2008
178	2,6-Dimethyl-1,3,5-triene	_	D. heterophyllum	Aerial parts	Zhang et al., 2008
179	2,6,10,15-Tetramethylheptadecane	54833-48-6	D. heterophyllum	Aerial parts	Zhang et al., 2008
180	2-(2-Methyl)-4-methyltetrahydropyran	_	D. heterophyllum	inflorescence	Singh et al., 2008
181	3-epiocotillol II	67253-01-4	D. forrestii	Whole herbs	Li et al.,2009
182	3-hydroxy-5α,6α-epoxy-β-ionon	_	H. cuspidatus	Aerial parts	Aihaiti et al.,2023
183	3-Methyl-1-pentanol	589-35-5	D. heterophyllum	Aerial parts	Stappen et al., 2015
184	3-Octanone	106-68-3	L. royleana	Flowering-aerial parts	Javad et al., 2015;Ghannadi et al., 2010
185	3-Octanal	_	L. royleana	Flowering-aerial parts	Ghannadi et al., 2010
186	3'-O-β-D-glucopyranosyl-melampyroside	_	D. moldavica	Aerial parts	Wang et al., 2023b
187	3,7-Dimethyl-2, 6-octen-1-ol	_	D. heterophyllum	Leaves	Singh et al., 2008
188	3,4,5-trimethoxyphenylethanol β-D-glucopyranoside	_	D. forrestii	Whole herbs	Li et al.,2009
189	3β-hydroxy-7,8-dihydro-β-ionone	_	H. cuspidatus	Aerial parts	Aihaiti et al.,2023
190	3Z-3-Hexenyl benzoate	25152-85-6	D. kotschyi	Flowering-aerial parts	Moridi Farimani et al., 2017
191	4-Hydroxy-4-methyl-2-pentanone	123-42-2	D. heterophyllum	Aerial parts	Zhang et al., 2008
192	4-Methyl-6-hepten-3-one	26118-97-8	D. heterophyllum	inflorescence	Singh et al., 2008
193	4-methylene isophorone	_	D. moldavica	Aerial parts	Fattahi et al., 2021
194	4-(β-glucopyranosyloxy) benzoic acid	_	D. peregrinum	Whole herbs	Dai et al., 2008
195	4,8-Dimethyl-1,7-nonadien-4-ol	17920-92-2	D. heterophyllum	Leaves	Singh et al., 2008
196	4,8-Dimethyl-3,7-nonadien-2-ol	67845-50-5	D. heterophyllum	inflorescence	Singh et al., 2008
197	4,8-Dimethyl-1,7-nonadiene	62108-28-5	D. heterophyllum	inflorescence	Singh et al., 2008
198	4,4,7a-Trimethyl-5,6,7,7a-tetrahydro-benzofuranone	61927-07-9	D. heterophyllum	Aerial parts	Zhang et al., 2008
199	4,7,10,13,16,19-docosahexaenoic acid, methylester	_	H. officinalis	Flowering-aerial parts	Guerrini et al.,2021
200	5,9-Dimethyl-1-decanol	87189-78-4	D. heterophyllum	Leaves and inflorescence	Singh et al., 2008
201	5,9-Dimethyl-1-octen-1-ol	_	D. heterophyllum	Leaves	Singh et al., 2008
202	6-Hepten-3-ol	19781-77-2	D. heterophyllum	Leaves and inflorescence	Singh et al., 2008
203	6-Methyl-5-hepten-2-ol	1569-60-4	D. heterophyllum	Aerial parts	Stappen et al., 2015
204	6-Methyl-5-hepten-2-one	110-93-0	D. heterophyllum	Leaves and inflorescence, Aerial parts	Singh et al., 2008; Stappen et al., 2015
			D. moldavica	Aerial parts	Fattahi et al., 2021
			L. royleana	Flowering-aerial parts	Ghannadi et al., 2010
205	9,12-Octadecadienonic acid, ethyl ester	_	D. heterophyllum	Aerial parts	Zhang et al., 2008
206	11-Decyl-tetracosane	_	D. tanguticum	Whole herbs	Zhang et al., 2007
207	28-norlup-20(29)-ene-3β,7β-diol	_	D. forrestii	Whole herbs	Li et al.,2006
208	dehydrosabina ketone	_	H. officinalis	Flowering-aerial parts	Guerrini et al.,2021
			L. royleana	Flowering-aerial parts	Javad et al., 2015;Ghannadi et al., 2010
209	falcarinol	21852-80-2	D. moldavica	Aerial parts	Wang et al., 2022
210	2-octa-2',4',6'-atriynenaphthalene	_	D. moldavica	Aerial parts	Wang et al., 2022
