# Supplementary material for: Pharmacophylogenetic relationships of genus Dracocephalum and its related genera based on multifaceted analysis
Source: Front Pharmacol. 2024 Oct 3;15:1449426. doi: 10.3389/fphar.2024.1449426 (PMC11484080; doi:10.3389/fphar.2024.1449426)
Supplement: Supplementary file 5 [file Table1.xlsx]

## Sheet: GenBank
species	genus	family	GenBank
Dracocephalum_argunense	Dracocephalum	Lamiaceae	OL862996.1
Dracocephalum_austriacum	Dracocephalum	Lamiaceae	OR197144.1
Dracocephalum_bipinnatum	Dracocephalum	Lamiaceae	OR197145.1
Dracocephalum_botryoides	Dracocephalum	Lamiaceae	OL863001.1
Dracocephalum_bullatum	Dracocephalum	Lamiaceae	OL863002.1
Dracocephalum_calophyllum	Dracocephalum	Lamiaceae	OL863004.1
Dracocephalum_discolor	Dracocephalum	Lamiaceae	OL863006.1
Dracocephalum_foetidum	Dracocephalum	Lamiaceae	OL863010.1
Dracocephalum_forrestii	Dracocephalum	Lamiaceae	OL863012.1
Dracocephalum_fruticulosum	Dracocephalum	Lamiaceae	OL863015.1
Dracocephalum_grandiflorum	Dracocephalum	Lamiaceae	OL863018.1
Dracocephalum_heterophyllum	Dracocephalum	Lamiaceae	OL863021.1
Dracocephalum_imberbe	Dracocephalum	Lamiaceae	OL863025.1
Dracocephalum_integrifolium	Dracocephalum	Lamiaceae	OR197150.1
Dracocephalum_komarovii	Dracocephalum	Lamiaceae	OL863033.1
Dracocephalum_kotschyi	Dracocephalum	Lamiaceae	OR197151.1
Dracocephalum_moldavica	Dracocephalum	Lamiaceae	OR197152.1
Dracocephalum_nodulosum	Dracocephalum	Lamiaceae	OL863042.1
Dracocephalum_nutans	Dracocephalum	Lamiaceae	OL863047.1
Dracocephalum_origanoides	Dracocephalum	Lamiaceae	KF041165.1
Dracocephalum_palmatoides	Dracocephalum	Lamiaceae	OL863050.1
Dracocephalum_palmatum	Dracocephalum	Lamiaceae	OL863052.1
Dracocephalum_paulsenii	Dracocephalum	Lamiaceae	OL863058.1
Dracocephalum_peregrinum	Dracocephalum	Lamiaceae	OL863060.1
Dracocephalum_rigidulum	Dracocephalum	Lamiaceae	OL863067.1
Dracocephalum_rupestre	Dracocephalum	Lamiaceae	OL863070.1
Dracocephalum_ruyschiana	Dracocephalum	Lamiaceae	OL863072.1
Dracocephalum_taliense	Dracocephalum	Lamiaceae	OL863082.1
Dracocephalum_tanguticum	Dracocephalum	Lamiaceae	OL863085.1
Dracocephalum_thymiflorum	Dracocephalum	Lamiaceae	OL863086.1
Hyssopus_ambiguus	Hyssopus	Lamiaceae	OR701860.1
Hyssopus_cuspidatus	Hyssopus	Lamiaceae	MT923751.1
Hyssopus_latilabiatus	Hyssopus	Lamiaceae	OL863097.1
Hyssopus_macranthus	Hyssopus	Lamiaceae	MZ366397.1
Hyssopus_officinalis	Hyssopus	Lamiaceae	OL863098.1
Lallemantia_iberica	Lallemantia	Lamiaceae	OL863101.1
Lallemantia_royleana	Lallemantia	Lamiaceae	OL863106.1
Salvia_miltiorrhiza	Salvia	Lamiaceae	KJ397256.1
Salvia_plebeia	Salvia	Lamiaceae	MN718254.1
Astragalus_membranaceus	Astragalus	Fabaceae	KY316029.1
Glycine_max	Glycine	Fabaceae	FJ609734.1
