# Supplementary material for: Pharmacophylogenetic relationships of genus Dracocephalum and its related genera based on multifaceted analysis
Source: Front Pharmacol. 2024 Oct 3;15:1449426. doi: 10.3389/fphar.2024.1449426 (PMC11484080; doi:10.3389/fphar.2024.1449426)
Supplement: Supplementary file 6 [file Table5.xlsx]

## Sheet: Sheet1
Medicinal plant	Region (From the WORLD PLANTS)	Classify
D. argunense	Siberia (Chita)E; Russian Far East (Amur, Khabarovsk, Primorye)E; China (Hebei, Heilongjiang, Jilin, Liaoning, Nei Mongol)CE; MongoliaE; North KoreaC; South KoreaC; Japan (Hokkaido, Honshu)C	Siberia (Chita): Temperate continental climate Russian Far East (Amur, Khabarovsk, Primorye): Temperate monsoon climate China (Hebei, Heilongjiang, Jilin, Liaoning, Nei Mongol): Temperate monsoon climate for Hebei, Heilongjiang, Jilin, and Liaoning; Temperate continental climate for Nei Mongol Mongolia: Temperate continental climate North Korea: Temperate monsoon climate South Korea: Subtropical …
D. austriacum	SwitzerlandA; AustriaA; Czech RepublicA; SlovakiaA; HungaryA; NE-SpainA; FranceA; ItalyA; RomaniaA; C-European RussiaA; SW-UkraineA; Northern CaucasusA; Georgia [Caucasus]E; ArmeniaE; Turkey (E-Anatolia, NE-Anatolia)E	Switzerland: Temperate oceanic climate , Mediterranean climate Austria: Temperate oceanic climate , Temperate continental climate Czech Republic: Temperate continental climate Slovakia: Temperate continental climate Hungary: Temperate continental climate NE-Spain: Mediterranean climate France: Temperate oceanic climate , Mediterranean climate Italy: Mediterranean climate Romania: Temperate contin…
D. bipinnatum	KazakhstanE; KyrgyzstanE; TajikistanE; Afghanistan (Badakshan)E; China (Xinjiang)E; TibetD; Pakistan (Chitral, Astor, Gilgit, Baltistan, Hunza)E; NW-India (Jammu & Kashmir)D	Kazakhstan: Temperate continental climate Kyrgyzstan: Alpine or highland climate Tajikistan: Alpine or highland climate Afghanistan (Badakshan): Temperate continental climate China (Xinjiang):Temperate continental climate Tibet: Alpine or highland climate Pakistan (Chitral, Astor, Gilgit, Baltistan, Hunza):Tropical desert climate，Tropical monsoon climate NW-India (Jammu & Kashmir): Alpine or high…
D. botryoides	ArmeniaE; AzerbaijanE	Armenia:Tropical desert climate Azerbaijan:Tropical desert climate
D. bullatum	China (Yunnan: Lijiang)D	China (Yunnan: Lijiang): Alpine or highland climate
D. calophyllum	China (Sichuan: Daocheng, Yunnan: Lijiang)D	China (Sichuan: Daocheng, Yunnan: Lijiang): Alpine or highland climate
D. discolor	Siberia (Altai, Krasnoyarsk, Tuva)E; KazakhstanE; KyrgyzstanE; MongoliaE	Siberia (Altai, Krasnoyarsk, Tuva): Altai: Alpine or highland climate Krasnoyarsk: Temperate continental climate Tuva: Alpine or highland climate Kazakhstan: Temperate continental climate Kyrgyzstan: Alpine or highland climate Mongolia: Temperate continental climate
D. diversifolium	KazakhstanE; UzbekistanE; KyrgyzstanE; TajikistanE	Kazakhstan: Temperate continental climate Uzbekistan: Alpine or highland climate Kyrgyzstan: Alpine or highland climate Tajikistan: Alpine or highland climate
D. foetidum	Siberia (Altai, Krasnoyarsk, Tuva)E; MongoliaE	Siberia (Altai, Krasnoyarsk, Tuva): Altai: Alpine or highland climate Krasnoyarsk: Temperate continental climate Tuva: Alpine or highland climate Mongolia: Temperate continental climate
D. forrestii	China (Yunnan: Lijiang)D	China (Yunnan: Lijiang): Alpine or highland climate
D. fruticulosum	Siberia (Buryatia, Tuva)E; China (Ningxia)E; MongoliaE	Siberia (Buryatia, Tuva): Buryatia: Temperate continental climate Tuva: Alpine or highland climate China (Ningxia): Temperate continental climate Mongolia: Temperate continental climate
D. grandiflorum	Siberia (Altai, Buryatia, Chita, Irkutsk, Krasnoyarsk, Tuva, W-Siberia)E; KazakhstanE; KyrgyzstanE; TajikistanE; China (Nei Mongol, Xinjiang)E; MongoliaE	Siberia (Altai, Buryatia, Chita, Irkutsk, Krasnoyarsk, Tuva, W-Siberia): Altai: Alpine or highland climate Buryatia: Temperate continental climate Chita: Temperate continental climate Irkutsk: Temperate continental climate Krasnoyarsk: Temperate continental climate Tuva: Temperate continental climate W-Siberia: Temperate continental climate Kazakhstan: Temperate continental climate Kyrgyzstan: Al…
D. heterophyllum	KazakhstanE; KyrgyzstanE; TajikistanE; Afghanistan (Wakhan)E; China (Gansu, Nei Mongol, Ningxia, Qinghai, Shanxi, Sichuan, Xinjiang)DE; TibetD; MongoliaE; NE-Pakistan (Deosai)E; NepalD; N-India (Himachal PradeshD, Jammu & KashmirD, UttarakhandD, RupshuD, Ladakh, SikkimD, ChumbD)	Kazakhstan: Temperate continental climate Kyrgyzstan: Alpine or highland climate Tajikistan: Alpine or highland climate Afghanistan (Wakhan):Alpine or highland climate China (Gansu, Nei Mongol, Ningxia, Qinghai, Shanxi, Sichuan, Xinjiang): Gansu: Temperate continental climate Nei Mongol (Inner Mongolia): Temperate continental climate Ningxia: Temperate continental climate Qinghai: Alpine or highl…
D. imberbe	Siberia (Altai, Krasnoyarsk, Tuva)E; KazakhstanE; TurkmenistanE; UzbekistanE; KyrgyzstanE; TajikistanE; China (Xinjiang)E; MongoliaE	Siberia (Altai, Krasnoyarsk, Tuva): Altai: Alpine or highland climate Krasnoyarsk: Temperate continental climate Tuva: Temperate continental climate Kazakhstan: Temperate continental climate Turkmenistan: Temperate continental climate Uzbekistan: Alpine or highland climate Kyrgyzstan: Alpine or highland climate Tajikistan: Alpine or highland climate China (Xinjiang): Temperate continental climate…
D. integrifolium	Siberia (Altai)E; KazakhstanE; UzbekistanE; KyrgyzstanE; TajikistanE; China (Xinjiang)E; MongoliaE	Siberia (Altai): Alpine or highland climate Kazakhstan: Temperate continental climate Uzbekistan: Alpine or highland climate Kyrgyzstan: Alpine or highland climate Tajikistan: Alpine or highland climate China (Xinjiang): Temperate continental climate Mongolia: Temperate continental climate
D. isabellae	China (Yunnan: Zhongdian Shan)D	China (Yunnan: Zhongdian Shan): Alpine or highland climate
D. komarovii	KazakhstanE; UzbekistanE; KyrgyzstanE; TajikistanE	Kazakhstan: Temperate continental climate Uzbekistan: Alpine or highland climate Kyrgyzstan: Alpine or highland climate Tajikistan: Alpine or highland climate
D. kotschyi	Iran (EC-Iran, N-Iran, S-Iran, W-Iran)E	Temperate continental climate
D. moldavica	Siberia (Chita, Krasnoyarsk, Tuva, W-Siberia)E; Russian Far East (Amur, Primorye)E; TurkmenistanE; TajikistanE; Georgia [Caucasus]E; Iran (EC-Iran, N-Iran, Iranian Aserbaijan)E; China (Gansu, Hebei, Heilongjiang, Henan, Jilin, Liaoning, Nei Mongol, Qinghai, Shaanxi, Shanxi)CDE; MongoliaE; NW-India (Ladakh)D	Siberia (Chita, Krasnoyarsk, Tuva, W-Siberia): Chita: Temperate continental climate Krasnoyarsk: Temperate continental climate Tuva: Temperate continental climate W-Siberia: Temperate continental climate Russian Far East (Amur, Primorye): Amur: Temperate continental climate Primorye: Temperate monsoon climate Turkmenistan: Temperate continental climate Tajikistan: Alpine or highland climate Georg…
D. nodulosum	KazakhstanE; UzbekistanE; KyrgyzstanE; TajikistanE; China (Xinjiang)E; MongoliaE	Kazakhstan: Temperate continental climate Uzbekistan: Alpine or highland climate Kyrgyzstan: Alpine or highland climate Tajikistan: Alpine or highland climate China (Xinjiang): Temperate continental climate Mongolia: Temperate continental climate
D. nutans	Siberia (Altai, Buryatia, Chita, Irkutsk, Krasnoyarsk, Tuva, W-Siberia, Yakutia)E; Russian Far East (Amur, Khabarovsk, Primorye)E; KazakhstanE; KyrgyzstanE; TajikistanE; Afghanistan (Kunar / Nuristan)E; China (Heilongjiang, Nei Mongol, Xinjiang)CDE; MongoliaE; Pakistan (Chitral, Swat, Gilgit, Astor, Deosai, Baltistan)E; NW-India (Himachal PradeshD, Jammu & KashmirD, Dras, ZanskarD)	Siberia (Altai, Buryatia, Chita, Irkutsk, Krasnoyarsk, Tuva, W-Siberia, Yakutia): Altai: Alpine or highland climate Buryatia: Temperate continental climate Chita: Temperate continental climate Irkutsk: Temperate continental climate Krasnoyarsk: Temperate continental climate Tuva: Temperate continental climate W-Siberia: Temperate continental climate Yakutia: Polar climate Russian Far East (Amur, …
D. origanoides	Siberia (Altai, Tuva)E; KazakhstanE; KyrgyzstanE; TajikistanE; China (Xinjiang)E; MongoliaE	Siberia (Altai, Tuva): Altai: Alpine or highland climate Tuva: Temperate continental climate Kazakhstan: Temperate continental climate. Kyrgyzstan: Alpine or highland climate Tajikistan: Alpine or highland climate China (Xinjiang): Temperate continental climate Mongolia: Temperate continental climate
D. palmatoides	China (Xinjiang: Toli Shan)E	China (Xinjiang: Toli Shan): Temperate continental climate
D. palmatum	Siberia (Yakutia)E; Russian Far East (Kamchatka, Khabarovsk, Magadan)E	Siberia (Yakutia): Temperate continental climate Russian Far East (Kamchatka, Khabarovsk, Magadan): Temperate monsoon climate
D. paulsenii	Siberia (Tuva)E; KazakhstanE; UzbekistanE; TajikistanE; Afghanistan (Wakhan)E; China (Xinjiang)E; MongoliaE; Pakistan (Chitral, Gilgit)E; NW-India (Jammu & Kashmir)D	Siberia (Tuva): Tuva: Temperate continental climate Kazakhstan: Temperate continental climate Uzbekistan: Alpine or highland climate Tajikistan: Alpine or highland climate Kyrgyzstan: Alpine or highland climate Tajikistan: Alpine or highland climate Afghanistan (Wakhan): Alpine or highland climate China (Xinjiang): Temperate continental climate Mongolia: Temperate continental climate Pakistan (Ch…
D. peregrinum	Siberia (Altai, Irkutsk, Krasnoyarsk, Tuva, W-Siberia)E; KazakhstanE; China (Xinjiang)E; MongoliaE	Siberia (Altai, Irkutsk, Krasnoyarsk, Tuva, W-Siberia): Altai: Alpine or highland climate Irkutsk: Temperate continental climate Krasnoyarsk: Temperate continental climate Tuva: Temperate continental climate W-Siberia: Temperate continental climate Kazakhstan: Temperate continental climate China (Xinjiang): Temperate continental climate Mongolia: Temperate continental climate
D. rigidulum	China (Nei Mongol)E	Temperate continental climate
D. rupestre	China (Hebei, Liaoning, Nei Mongol, Qinghai, Shanxi)CDE; North KoreaC	China (Hebei, Liaoning, Nei Mongol, Qinghai, Shanxi): Hebei: Temperate continental climate Liaoning: Temperate monsoon climate Nei Mongol (Inner Mongolia): Temperate continental climate Qinghai: Temperate continental climate Shanxi: Temperate continental climate North Korea: Temperate monsoon climate
D. ruyschiana	NorwayA; SwedenA; Germany (+Bayern, +Sachsen-Anhalt)A; SwitzerlandA; LiechtensteinA; AustriaA; PolandA; SlovakiaA; HungaryA; FranceA; ItalyA; CroatiaA; RomaniaA; EstoniaA; LatviaA; LithuaniaA; Belarus; C-European RussiaA; E-European RussiaA; N-European RussiaA; NW-European RussiaA; UkraineA; Siberia (Altai, Buryatia, Chita, Irkutsk, Krasnoyarsk, Tuva, W-Siberia, Yakutia)E; Russian Far East (Amur)…	Norway: Temperate oceanic climate Sweden: South Sweden: Temperate oceanic climate North Sweden: Temperate continental climate Germany (+Bayern, +Sachsen-Anhalt): Bayern (Bavaria): Temperate continental climate Sachsen-Anhalt: Temperate continental climate Switzerland: Temperate oceanic climate , Mediterranean climate Liechtenstein: Temperate oceanic climate Austria: Temperate continental climate …
D. taliense	China (Yunnan: Heqing, Dali)D	Heqing: Alpine or highland climate Dali: Subtropical highland climate
D. tanguticum	China (Gansu, Qinghai, Sichuan: Maoxian, Songpan, Ma'erkang, Rangtang, Aba, Hongyuan, Ganzi, Kangding, Daofu, Luhuo, Ganzi, Dege, Shiqu, Seda, Xiangcheng, Daocheng, Derong, Muli)D; TibetD; NepalD; N-India (Chumbi)D	China (Gansu, Qinghai, Sichuan): Gansu: Temperate continental climate Qinghai: Temperate continental climate Sichuan: Alpine or highland climate Tibet: Alpine or highland climate Nepal: Alpine or highland climate N-India (Chumbi): Tropical monsoon climate，Alpine or highland climate
D. thymiflorum	SlovakiaA; RomaniaA; BulgariaA; S-European RussiaA; Belarus; C-European RussiaA; E-European RussiaA; N-European RussiaA; NW-European RussiaA; UkraineA; Siberia (Altai, Buryatia, Irkutsk, Krasnoyarsk, Tuva, W-Siberia)E; KazakhstanE; Northern CaucasusE; Georgia [Caucasus]E; Iran (EC-Iran, N-Iran)E	Slovakia: Temperate continental climate Romania: Temperate continental climate Bulgaria: Southern Bulgaria: Temperate continental climate Northern Bulgaria: Transitional between temperate continental S-European Russia: Temperate continental climate Belarus: Temperate continental climate C-European Russia: Temperate continental climate E-European Russia: Temperate continental climate N-European Ru…
H. ambiguus	Siberia (Altai, W-Siberia)E; KazakhstanE; MongoliaE	Siberia (Altai, W-Siberia): Altai: Alpine or highland climate W-Siberia: Temperate continental climate Kazakhstan: Temperate continental climate. Mongolia: Temperate continental climate
H. cuspidatus	Siberia (Altai)E; KazakhstanE; China (Xinjiang)E; MongoliaE	Siberia (Altai): Altai: Alpine or highland climate Kazakhstan: Temperate continental climate China (Xinjiang): Temperate continental climate Mongolia: Temperate continental climate
H. latilabiatus	China (Xinjiang)E	Temperate continental climate
H. macranthus	Siberia (Altai, W-Siberia)E; KazakhstanE	Siberia (Altai, W-Siberia): Altai: Alpine or highland climate W-Siberia: Temperate continental climate Kazakhstan: Temperate continental climate
H. officinalis	SwitzerlandA; AustriaA; SlovakiaA; HungaryA; SpainA; FranceA; ItalyA; MontenegroA; SerbiaA; KosovoA; North MacedoniaA; AlbaniaA; BulgariaA; C-European RussiaA; E-European RussiaA; UkraineA; CrimeaA; Siberia (Buryatia)E; Northern CaucasusE; Georgia [Caucasus]E; ArmeniaE; Turkey (E-Anatolia, NE-Anatolia, SSW-Anatolia)E; Iran (EC-Iran, N-Iran, Iranian Aserbaijan)E; Pakistan (Baluchistan, Chitral, Sw…	Switzerland: Temperate oceanic climate , Mediterranean climate Austria: Temperate continental climate Slovakia: Temperate continental climate Hungary: Temperate continental climate Spain: Mediterranean climate Temperate continental climate France: Atlantic areas: Temperate oceanic climate Mediterranean coast: Mediterranean climate Eastern and central France: Temperate continental climate Italy: M…
L. iberica	TurkmenistanE; Georgia [Caucasus]E; ArmeniaE; Turkey (E-Anatolia, Inner Anatolia, N-Anatolia, NE-Anatolia, S-Anatolia, SE-Anatolia, SE-Anatolia: Mesopotamian Anatolia, SSW-Anatolia, W-Anatolia)E; Iraq (NE-Iraq, NW-Iraq, SE-Iraq: Mesopotamia)E; Iran (EC-Iran, N-Iran, Iranian Aserbaijan, S-Iran, W-Iran)E; Lebanon (Antilebanon, C-Lebanon, coastal W-Lebanon)E; Syria (Jazira, NW-Syria, Jbel Druze, W-S…	Turkmenistan: Temperate continental climate Georgia [Caucasus]: Temperate continental climate Armenia: Tropical desert climate Turkey: E-Anatolia: Alpine or highland climate Inner Anatolia: Temperate continental climate N-Anatolia: Temperate continental climate NE-Anatolia: Temperate continental climate S-Anatolia: Mediterranean climate SE-Anatolia: Mediterranean climate SE-Anatolia: Mesopotamian…
L. royleana	Siberia (W-Siberia)E; KazakhstanE; TurkmenistanE; UzbekistanE; KyrgyzstanE; TajikistanE; ArmeniaE; Iraq (S-Iraq, W-Iraq: Desert)E; Iran (EC-Iran, E-Iran, NE-Iran: Mts., N-Iran, Iranian Aserbaijan, S-Iran, W-Iran)E; Afghanistan (Baghlan, Balkh, Bamyan, Farah, Faryab, Herat, Kabul, Kandahar, Kunar / Nuristan, Laghman, Logar, Nangarhar, Paktia / Khost, Parwan, Zabul)E; Syria (C-Syrian Desert)E; Sina…	Siberia (W-Siberia): Temperate continental climate Kazakhstan: Temperate continental climate Turkmenistan: Temperate continental climate Uzbekistan: Alpine or highland climate Kyrgyzstan: Alpine or highland climate Tajikistan: Alpine or highland climate Armenia: Tropical desert climate Iraq (S-Iraq, W-Iraq: Desert): S-Iraq: Tropical desert climate W-Iraq: Tropical desert climate Iran: EC-Iran: Tr…
	Note: The text A-E in red font is based on the Figure 5 from the study by Chen et al. (2022).
